# Supplementary material for: Molecular basis for the assembly of the Vps5-Vps17 SNX-BAR proteins with Retromer
Source: Nat Commun. 2025 Apr 15;16:3568. doi: 10.1038/s41467-025-58846-8 (PMC12000511; doi:10.1038/s41467-025-58846-8)
Supplement: Supplementary file 13 — Source data [file 41467_2025_58846_MOESM13_ESM.zip]

Archive with 2 entries (2 files):
- Uncropped data for Gels and Blots and mass photometry.docx
- Source Data for Figures.xlsx
