# Supplementary material for: Molecular basis for the assembly of the Vps5-Vps17 SNX-BAR proteins with Retromer
Source: Nat Commun. 2025 Apr 15;16:3568. doi: 10.1038/s41467-025-58846-8 (PMC12000511; doi:10.1038/s41467-025-58846-8)
Supplement: Supplementary file 13 — Source data [file 41467_2025_58846_MOESM13_ESM.zip › Source Data for Figures.xlsx]

## Sheet: Figure 1A
<pre># IUPred2A: context-dependent prediction of protein disorder as a function of redox state and protein binding
# POS	AMINO ACID	IUPRED SCORE
1	M	0.923
2	E	0.9308
3	D	0.9269
4	P	0.9249
5	W	0.9126
6	A	0.9346
7	D	0.8991
8	T	0.8991
9	A	0.9151
10	S	0.9211
11	P	0.8966
12	N	0.9168
13	S	0.9168
14	S	0.9039
15	A	0.8828
16	P	0.9287
17	L	0.9287
18	S	0.9329
19	Q	0.9249
20	H	0.9249
21	V	0.9211
22	E	0.8942
23	D	0.8991
24	S	0.9013
25	S	0.9211
26	S	0.9287
27	A	0.9168
28	P	0.9457
29	A	0.9396
30	A	0.9329
31	A	0.9287
32	A	0.9503
33	E	0.9362
34	T	0.9415
35	P	0.9415
36	S	0.9151
37	N	0.9151
38	T	0.9249
39	A	0.9057
40	T	0.9151
41	T	0.9211
42	T	0.9433
43	A	0.9488
44	P	0.9396
45	S	0.9329
46	I	0.9168
47	S	0.9362
48	T	0.9308
49	S	0.9287
50	S	0.9039
51	R	0.8765
52	P	0.8655
53	S	0.8565
54	R	0.8872
55	A	0.8565
56	T	0.8565
57	P	0.8655
58	R	0.8792
59	R	0.8681
60	I	0.8343
61	V	0.853
62	A	0.8713
63	K	0.8596
64	P	0.8828
65	K	0.8462
66	S	0.8655
67	L	0.8872
68	E	0.8198
69	A	0.8279
70	V	0.8162
71	E	0.8894
72	D	0.9151
73	D	0.9362
74	P	0.9396
75	L	0.923
76	G	0.9381
77	P	0.9381
78	L	0.9649
79	G	0.9621
80	A	0.9684
81	P	0.9783
82	T	0.9634
83	P	0.9593
84	S	0.9562
85	S	0.9362
86	D	0.9593
87	S	0.9488
88	D	0.9362
89	N	0.9606
90	N	0.9381
91	G	0.9547
92	L	0.9547
93	G	0.9649
94	G	0.9346
95	A	0.9488
96	T	0.9621
97	A	0.9287
98	R	0.9269
99	G	0.9269
100	V	0.9346
101	Q	0.8991
102	P	0.9106
103	P	0.9081
104	V	0.9057
105	P	0.9013
106	P	0.9106
107	L	0.8741
108	K	0.9013
109	E	0.9168
110	Q	0.9106
111	L	0.9346
112	P	0.923
113	L	0.9126
114	R	0.8966
115	T	0.9249
116	T	0.9126
117	L	0.8966
118	P	0.9308
119	P	0.9362
120	S	0.9287
121	T	0.9151
122	T	0.9457
123	N	0.9433
124	R	0.9717
125	G	0.9725
126	G	0.977
127	R	0.9777
128	G	0.9865
129	R	0.9693
130	R	0.9649
131	S	0.9677
132	G	0.9703
133	P	0.9717
134	P	0.9717
135	D	0.9733
136	P	0.9677
137	H	0.9593
138	H	0.9308
139	I	0.8713
140	D	0.8713
141	D	0.8681
142	D	0.853
143	D	0.853
144	D	0.8279
145	D	0.8085
146	A	0.7982
147	A	0.7982
148	L	0.8198
149	F	0.8375
150	G	0.9106
151	S	0.8681
152	A	0.8828
153	G	0.8596
154	R	0.8462
155	G	0.7755
156	R	0.7916
157	P	0.8085
158	P	0.853
159	P	0.8565
160	P	0.9151
161	V	0.9106
162	P	0.9106
163	A	0.923
164	S	0.9081
165	L	0.9211
166	P	0.9168
167	S	0.8991
168	P	0.8828
169	V	0.8085
170	K	0.7951
171	S	0.7881
172	S	0.8198
173	T	0.7718
174	A	0.7951
175	P	0.8198
176	S	0.8765
177	M	0.7595
178	S	0.7718
179	V	0.6427
180	E	0.712
181	Q	0.6482
182	A	0.6576
183	A	0.6712
184	R	0.6991
185	P	0.725
186	T	0.6906
187	F	0.6183
188	H	0.6576
189	I	0.6755
190	T	0.6576
191	V	0.6136
192	G	0.5951
193	D	0.6136
194	P	0.6482
195	H	0.5456
196	K	0.4582
197	V	0.374
198	G	0.4619
199	D	0.3983
200	L	0.4725
201	A	0.4725
202	T	0.5254
203	S	0.5211
204	H	0.5176
205	I	0.4864
206	V	0.4766
207	Y	0.4582
208	S	0.433
209	V	0.422
210	R	0.4292
211	T	0.5211
212	K	0.5533
213	T	0.4409
214	T	0.4507
215	S	0.391
216	K	0.4619
217	A	0.5176
218	Y	0.6227
219	K	0.5176
220	Q	0.5807
221	P	0.5951
222	E	0.4725
223	F	0.4119
224	E	0.3087
225	V	0.2399
226	K	0.1643
227	R	0.1759
228	R	0.1969
229	Y	0.2034
230	R	0.2094
231	D	0.1914
232	F	0.1791
233	L	0.1823
234	W	0.2988
235	L	0.2951
236	Y	0.2884
237	N	0.2328
238	T	0.1791
239	L	0.2002
240	H	0.3053
241	S	0.3286
242	N	0.3426
243	N	0.4507
244	P	0.5139
245	G	0.6576
246	V	0.712
247	V	0.7415
248	V	0.7289
249	P	0.725
250	P	0.6712
251	P	0.6806
252	P	0.6755
253	E	0.6806
254	K	0.5211
255	Q	0.4292
256	A	0.433
257	V	0.4901
258	G	0.5577
259	R	0.6375
260	F	0.5665
261	E	0.5055
262	S	0.4017
263	N	0.3872
264	F	0.374
265	V	0.3426
266	E	0.2541
267	S	0.2918
268	R	0.346
269	R	0.2609
270	A	0.2328
271	A	0.3149
272	L	0.3117
273	E	0.3426
274	K	0.3321
275	M	0.3599
276	L	0.433
277	N	0.346
278	K	0.3529
279	I	0.3249
280	A	0.3321
281	A	0.2817
282	H	0.3019
283	P	0.3019
284	T	0.1852
285	L	0.1275
286	Q	0.1611
287	L	0.2224
288	D	0.2193
289	A	0.2193
290	D	0.1942
291	L	0.2292
292	K	0.1759
293	L	0.1759
294	F	0.107
295	L	0.1028
296	E	0.1583
297	S	0.1449
298	E	0.2258
299	S	0.2193
300	F	0.2399
301	N	0.247
302	I	0.3566
303	D	0.391
304	V	0.384
305	K	0.4979
306	H	0.6043
307	K	0.5854
308	E	0.5854
309	R	0.5707
310	K	0.4979
311	E	0.4979
312	P	0.4864
313	P	0.5854
314	L	0.4801
315	G	0.5533
316	E	0.433
317	S	0.4292
318	K	0.433
319	G	0.422
320	V	0.4256
321	F	0.4441
322	G	0.4256
323	S	0.2817
324	L	0.1823
325	G	0.2715
326	F	0.2817
327	G	0.2817
328	G	0.2951
329	G	0.2002
330	G	0.1115
331	N	0.1671
332	K	0.2849
333	F	0.2817
334	V	0.2817
335	E	0.2884
336	Q	0.2002
337	D	0.2292
338	D	0.2399
339	W	0.2094
340	F	0.1399
341	H	0.1476
342	D	0.1476
343	R	0.1583
344	R	0.1823
345	V	0.2436
346	Y	0.2002
347	L	0.1229
348	D	0.069
349	A	0.0618
350	L	0.0967
351	E	0.1476
352	N	0.1476
353	Q	0.1476
354	L	0.1251
355	K	0.0851
356	A	0.1092
357	L	0.1852
358	L	0.2609
359	K	0.247
360	A	0.247
361	M	0.2951
362	D	0.2541
363	N	0.2503
364	M	0.2129
365	V	0.2715
366	A	0.247
367	Q	0.2849
368	R	0.2609
369	K	0.3426
370	A	0.3182
371	M	0.346
372	A	0.2988
373	E	0.2988
374	A	0.2575
375	A	0.2094
376	A	0.2783
377	D	0.3087
378	F	0.2292
379	S	0.2436
380	A	0.1702
381	S	0.1942
382	L	0.2609
383	H	0.2951
384	A	0.2002
385	L	0.2258
386	S	0.2541
387	T	0.3182
388	V	0.2258
389	E	0.346
390	L	0.3215
391	S	0.268
392	P	0.268
393	T	0.3599
394	L	0.2715
395	S	0.3087
396	G	0.3087
397	P	0.2849
398	L	0.1942
399	D	0.2609
400	A	0.2575
401	L	0.2715
402	S	0.1881
403	E	0.1671
404	L	0.1611
405	Q	0.2436
406	L	0.2164
407	A	0.2224
408	I	0.1969
409	R	0.2849
410	D	0.2064
411	V	0.1554
412	Y	0.2328
413	E	0.1373
414	R	0.1298
415	Q	0.1275
416	A	0.0719
417	Q	0.069
418	Q	0.087
419	D	0.1528
420	V	0.0948
421	L	0.0506
422	T	0.0765
423	F	0.0799
424	G	0.0414
425	I	0.0424
426	I	0.0405
427	I	0.0306
428	E	0.0287
429	E	0.0287
430	Y	0.0235
431	I	0.0188
432	R	0.03
433	L	0.03
434	I	0.0592
435	G	0.0605
436	S	0.1007
437	V	0.1399
438	K	0.1251
439	Q	0.1251
440	A	0.1162
441	F	0.107
442	S	0.1823
443	Q	0.1852
444	R	0.2364
445	Q	0.3392
446	K	0.3356
447	A	0.3494
448	F	0.3392
449	H	0.3149
450	S	0.3019
451	W	0.3215
452	H	0.4256
453	S	0.3983
454	A	0.3667
455	E	0.3807
456	S	0.3872
457	E	0.3872
458	L	0.3321
459	M	0.3599
460	K	0.3426
461	K	0.3494
462	K	0.4582
463	A	0.4369
464	A	0.4476
465	Q	0.4831
466	D	0.4766
467	K	0.4901
468	L	0.4685
469	L	0.4685
470	R	0.5176
471	Q	0.5296
472	G	0.4652
473	K	0.4901
474	T	0.4901
475	Q	0.5342
476	Q	0.4541
477	D	0.3599
478	R	0.3807
479	L	0.4409
480	N	0.5382
481	Q	0.5382
482	V	0.5176
483	N	0.4441
484	A	0.4619
485	E	0.4619
486	V	0.433
487	I	0.4149
488	D	0.3249
489	A	0.2575
490	E	0.2364
491	R	0.2328
492	K	0.2364
493	V	0.2817
494	H	0.2715
495	Q	0.2849
496	A	0.2002
497	R	0.1881
498	L	0.2575
499	L	0.2436
500	F	0.2752
501	E	0.1914
502	D	0.2064
503	M	0.2064
504	G	0.1791
505	R	0.1791
506	L	0.1671
507	L	0.1942
508	R	0.1969
509	S	0.2094
510	E	0.2918
511	L	0.4017
512	D	0.2918
513	R	0.2752
514	F	0.2988
515	E	0.2988
516	R	0.247
517	E	0.3286
518	K	0.4087
519	V	0.3249
520	E	0.2541
521	D	0.2541
522	F	0.3286
523	K	0.3019
524	S	0.2541
525	G	0.3566
526	V	0.3321
527	E	0.3494
528	T	0.3321
529	F	0.346
530	L	0.346
531	E	0.268
532	S	0.268
533	A	0.3599
534	V	0.2715
535	E	0.2817
536	A	0.2817
537	Q	0.247
538	K	0.1791
539	E	0.1611
540	L	0.2609
541	I	0.2645
542	E	0.2645
543	K	0.247
544	W	0.2752
545	E	0.3392
546	T	0.3392
547	F	0.3667
548	L	0.3566
549	M	0.3087
550	Q	0.2129
551	L	0.2129
552	D	0.268
553	A	0.2988
554	E	0.346
555	D	0.4831
556	D	0.4149
557	E	0.422
558	S	0.5296
559	V	0.5992
560	F	0.6043
561	Y	0.6482
562	R	0.7163
563	P	0.712
564	P	0.7459
565	P	0.7459
566	V	0.7163
567	Q	0.6227
568	T	0.6269
569	K	0.6043
570	K	0.6576
571	P	0.7459
572	A	0.805
573	G	0.8013
574	D	0.662
575	T	0.6136
576	A	0.5758
577	V	0.6661
578	D	0.6531
579	R	0.6531
580	A	0.6576
581	R	0.6661
582	A	0.5901
583	R	0.5992
584	I	0.5707
585	D	0.5342
586	E	0.5017
587	D	0.5055
588	S	0.6043
589	D	0.5533
</pre>

## Sheet: Figure 1E
ctRetromer - ctVps5 (1 - 50)								ctRetromer - ctVps5 (51 - 100)								ctRetromer - ctVps5 (101 - 150)								ctRetromer - ctVps5 (PX-BAR)
DP_X	DP_Y_normalized	DP_Y_Raw	Point		curve			DP_X	DP_Y_normalized	DP_Y_Raw	Point		curve - normalized			DP_X	DP_Y_normalized	DP_Y_Raw	Point		curve			DP_X	DP_Y_normalized	DP_Y_Raw	Point		curve
0.083333	-0.222692	-0.002692	0.437186	-0.554961	0.047939	-0.625948		0.083333	-0.325018	0.054982	0.437186	-3.60212	0.047939	-3.73384		0.083333	0.001808	0.001808	0.437186	0.054916	0.047939	0.061418		0.083333	-0.1038	-0.2038	0.437186	-0.035887	0.047939	-0.050567
0.1	-0.221281	-0.001281	0.83238	-0.474076	0.437186	-0.564147		0.1	-0.341511	0.038489	0.83238	-2.94238	0.437186	-3.6068		0.1	0.001493	0.001493	0.83238	0.061283	0.437186	0.060287		0.1	-0.102734	-0.202734	0.83238	-0.052659	0.437186	-0.047467
0.116667	-0.221421	-0.001421	1.23352	-0.401582	0.83238	-0.467178		0.116667	-0.349345	0.030655	1.23352	-1.82113	0.83238	-3.02658		0.116667	0.001368	0.001368	1.23352	0.056503	0.83238	0.058319		0.116667	-0.101309	-0.201309	1.23352	-0.048914	0.83238	-0.042456
0.133333	-0.222011	-0.002011	1.6406	-0.323354	1.23352	-0.387106		0.133333	-0.354698	0.025302	1.6406	-0.48184	1.23352	-1.62019		0.133333	0.001243	0.001243	1.6406	0.059314	1.23352	0.056403		0.133333	-0.100383	-0.200383	1.6406	-0.051738	1.23352	-0.038067
0.15	-0.22203	-0.00203	2.05363	-0.25413	1.6406	-0.321842		0.15	-0.361862	0.018138	2.05363	-0.150497	1.6406	-0.552775		0.15	0.001058	0.001058	2.05363	0.043064	1.6406	0.054537		0.15	-0.100168	-0.200168	2.05363	-0.006654	1.6406	-0.034214
0.166667	-0.22285	-0.00285	2.47261	-0.220975	2.05363	-0.268967		0.166667	-0.368316	0.011684	2.47261	-0.102658	2.05363	-0.217839		0.166667	0.001003	0.001003	2.47261	0.060845	2.05363	0.052718		0.166667	-0.099852	-0.199852	2.47261	-0.007799	2.05363	-0.030825
0.183333	-0.223089	-0.003089	2.89753	-0.198245	2.47261	-0.226171		0.183333	-0.374119	0.005881	2.89753	-0.063573	2.47261	-0.109433		0.183333	0.000828	0.000828	2.89753	0.048191	2.47261	0.050946		0.183333	-0.099106	-0.199106	2.89753	-0.041661	2.47261	-0.027837
0.2	-0.222879	-0.002879	3.32839	-0.156425	2.89753	-0.191448		0.2	-0.381263	-0.001263	3.32839	-0.058886	2.89753	-0.064273		0.2	0.000703	0.000703	3.32839	0.053533	2.89753	0.049219		0.2	-0.098431	-0.198431	3.32839	-0.0158	2.89753	-0.025196
0.216667	-0.222795	-0.002795	3.76521	-0.142532	3.32839	-0.163144		0.216667	-0.390627	-0.010627	3.76521	-0.010702	3.32839	-0.041655		0.216667	0.000734	0.000734	3.76521	0.037055	3.32839	0.047535		0.216667	-0.098034	-0.198034	3.76521	-0.01372	3.32839	-0.022856
0.233333	-0.223328	-0.003328	4.20796	-0.127745	3.76521	-0.139932		0.233333	-0.399174	-0.019174	4.20796	-0.0427	3.76521	-0.028811		0.233333	0.000855	0.000855	4.20796	0.05039	3.76521	0.045894		0.233333	-0.098147	-0.198147	4.20796	-0.026009	3.76521	-0.020775
0.25	-0.223981	-0.003981	4.65667	-0.099429	4.20796	-0.120769		0.25	-0.401141	-0.021141	4.65667	-0.020042	4.20796	-0.020832		0.25	0.000626	0.000626	4.65667	0.038931	4.20796	0.044294		0.25	-0.09835	-0.19835	4.65667	-0.046293	4.20796	-0.018921
0.266667	-0.223683	-0.003683	5.11132	-0.093585	4.65667	-0.104837		0.266667	-0.400447	-0.020447	5.11132	-0.019991	4.65667	-0.015527		0.266667	5.7e-05	5.7e-05	5.11132	0.040071	4.65667	0.042733		0.266667	-0.098912	-0.198912	5.11132	0.005476	4.65667	-0.017264
0.283333	-0.222796	-0.002796			5.11132	-0.091496		0.283333	-0.399044	-0.019044			5.11132	-0.011806		0.283333	-0.000292	-0.000292			5.11132	0.041211		0.283333	-0.099515	-0.199515			5.11132	-0.01578
0.3	-0.222069	-0.002069						0.3	-0.399181	-0.019181						0.3	-0.000591	-0.000591						0.3	-0.099778	-0.199778
0.316667	-0.221731	-0.001731						0.316667	-0.401317	-0.021317						0.316667	-0.00098	-0.00098						0.316667	-0.099901	-0.199901
0.333333	-0.221835	-0.001835						0.333333	-0.403628	-0.023628						0.333333	-0.001375	-0.001375						0.333333	-0.099143	-0.199143
0.35	-0.222044	-0.002044						0.35	-0.406216	-0.026216						0.35	-0.001695	-0.001695						0.35	-0.097004	-0.197004
0.366667	-0.221912	-0.001912						0.366667	-0.408645	-0.028645						0.366667	-0.001794	-0.001794						0.366667	-0.094345	-0.194345
0.383333	-0.221401	-0.001401						0.383333	-0.410093	-0.030093						0.383333	-0.001864	-0.001864						0.383333	-0.092906	-0.192906
0.4	-0.22092	-0.00092						0.4	-0.409022	-0.029022						0.4	-0.001983	-0.001983						0.4	-0.093287	-0.193287
0.416667	-0.220629	-0.000629						0.416667	-0.40556	-0.02556						0.416667	-0.001383	-0.001383						0.416667	-0.094388	-0.194388
0.433333	-0.219947	5.3e-05						0.433333	-0.400789	-0.020789						0.433333	-0.000982	-0.000982						0.433333	-0.095859	-0.195859
0.45	-0.21838	0.00162						0.45	-0.395685	-0.015685						0.45	-0.000767	-0.000767						0.45	-0.097511	-0.197511
0.466667	-0.216504	0.003496						0.466667	-0.390913	-0.010913						0.466667	-0.00076	-0.00076						0.466667	-0.098594	-0.198594
0.483333	-0.214928	0.005072						0.483333	-0.387042	-0.007042						0.483333	-0.000523	-0.000523						0.483333	-0.099318	-0.199318
0.5	-0.213392	0.006608						0.5	-0.38358	-0.00358						0.5	-0.000375	-0.000375						0.5	-0.099541	-0.199541
0.516667	-0.212106	0.007894						0.516667	-0.380459	-0.000459						0.516667	-0.000208	-0.000208						0.516667	-0.099395	-0.199395
0.533333	-0.21095	0.00905						0.533333	-0.378017	0.001983						0.533333	-8.1e-05	-8.1e-05						0.533333	-0.099528	-0.199528
0.55	-0.209554	0.010446						0.55	-0.376126	0.003874						0.55	8.7e-05	8.7e-05						0.55	-0.099642	-0.199642
0.566667	-0.208569	0.011431						0.566667	-0.374533	0.005467						0.566667	0.000301	0.000301						0.566667	-0.099938	-0.199938
0.583333	-0.207706	0.012294						0.583333	-0.373179	0.006821						0.583333	0.001037	0.001037						0.583333	-0.100193	-0.200193
0.6	-0.206984	0.013016						0.6	-0.372184	0.007816						0.6	0.001452	0.001452						0.6	-0.100308	-0.200308
0.616667	-0.206521	0.013479						0.616667	-0.37152	0.00848						0.616667	0.001358	0.001358						0.616667	-0.100513	-0.200513
0.633333	-0.205089	0.014911						0.633333	-0.371305	0.008695						0.633333	0.001343	0.001343						0.633333	-0.101038	-0.201038
0.65	-0.203976	0.016024						0.65	-0.371171	0.008829						0.65	0.001559	0.001559						0.65	-0.101483	-0.201483
0.666667	-0.202784	0.017216						0.666667	-0.371056	0.008944						0.666667	0.001394	0.001394						0.666667	-0.101828	-0.201828
0.683333	-0.201119	0.018881						0.683333	-0.37113	0.00887						0.683333	0.001269	0.001269						0.683333	-0.102053	-0.202053
0.7	-0.201713	0.018287						0.7	-0.371039	0.008961						0.7	0.001023	0.001023						0.7	-0.102399	-0.202399
0.716667	-0.202306	0.017694						0.716667	-0.370947	0.009053						0.716667	0.000706	0.000706						0.716667	-0.102816	-0.202816
0.733333	-0.20491	0.01509						0.733333	-0.370716	0.009284						0.733333	0.000299	0.000299						0.733333	-0.103002	-0.203002
0.75	-0.213353	0.006647						0.75	-0.370464	0.009536						0.75	1.2e-05	1.2e-05						0.75	-0.102918	-0.202918
0.766667	-0.238207	-0.018207						0.766667	-0.370323	0.009677						0.766667	-0.000405	-0.000405						0.766667	-0.102714	-0.202714
0.783333	-0.25168	-0.03168						0.783333	-0.370361	0.009639						0.783333	-0.000532	-0.000532						0.783333	-0.10244	-0.20244
0.8	-0.249934	-0.029934						0.8	-0.37095	0.00905						0.8	-0.000489	-0.000489						0.8	-0.102436	-0.202436
0.816667	-0.244201	-0.024201						0.816667	-0.371545	0.008455						0.816667	-0.00075	-0.00075						0.816667	-0.102524	-0.202524
0.833333	-0.239635	-0.019635						0.833333	-0.372066	0.007934						0.833333	-0.001033	-0.001033						0.833333	-0.102668	-0.202668
0.85	-0.236709	-0.016709						0.85	-0.372726	0.007274						0.85	-0.001386	-0.001386						0.85	-0.103071	-0.203071
0.866667	-0.234093	-0.014093						0.866667	-0.373617	0.006383						0.866667	-0.00175	-0.00175						0.866667	-0.103284	-0.203284
0.883333	-0.232127	-0.012127						0.883333	-0.374818	0.005182						0.883333	-0.001923	-0.001923						0.883333	-0.103007	-0.203007
0.9	-0.229792	-0.009792						0.9	-0.375398	0.004602						0.9	-0.002257	-0.002257						0.9	-0.102761	-0.202761
0.916667	-0.225986	-0.005986						0.916667	-0.376289	0.003711						0.916667	-0.00256	-0.00256						0.916667	-0.102194	-0.202194
0.933333	-0.223767	-0.003767						0.933333	-0.377007	0.002993						0.933333	-0.002695	-0.002695						0.933333	-0.101886	-0.201886
0.95	-0.22264	-0.00264						0.95	-0.377607	0.002393						0.95	-0.002606	-0.002606						0.95	-0.101588	-0.201588
0.966667	-0.221654	-0.001654						0.966667	-0.378837	0.001163						0.966667	-0.002867	-0.002867						0.966667	-0.10117	-0.20117
0.983333	-0.221147	-0.001147						0.983333	-0.380377	-0.000377						0.983333	-0.002588	-0.002588						0.983333	-0.101802	-0.201802
1	-0.22109	-0.00109						1	-0.379166	0.000834						1	-0.003739	-0.003739						1	-0.101164	-0.201164
1.01667	-0.219243	0.000757						1.01667	-0.378826	0.001174						1.01667	-0.00223	-0.00223						1.01667	-0.102616	-0.202616
1.03333	-0.215447	0.004553						1.03333	-0.384286	-0.004286						1.03333	-0.001091	-0.001091						1.03333	-0.102498	-0.202498
1.05	-0.212693	0.007307						1.05	-0.387163	-0.007163						1.05	-0.002806	-0.002806						1.05	-0.098312	-0.198312
1.06667	-0.212641	0.007359						1.06667	-0.38867	-0.00867						1.06667	-0.003677	-0.003677						1.06667	-0.094901	-0.194901
1.08333	-0.212768	0.007232						1.08333	-0.389317	-0.009317						1.08333	-0.002979	-0.002979						1.08333	-0.0974	-0.1974
1.1	-0.212975	0.007025						1.1	-0.388914	-0.008914						1.1	-0.00195	-0.00195						1.1	-0.100349	-0.200349
1.11667	-0.212873	0.007127						1.11667	-0.388301	-0.008301						1.11667	-0.001082	-0.001082						1.11667	-0.101458	-0.201458
1.13333	-0.21283	0.00717						1.13333	-0.387898	-0.007898						1.13333	-0.000883	-0.000883						1.13333	-0.100687	-0.200687
1.15	-0.213628	0.006372						1.15	-0.387585	-0.007585						1.15	-0.001614	-0.001614						1.15	-0.098916	-0.198916
1.16667	-0.214032	0.005968						1.16667	-0.387233	-0.007233						1.16667	-0.002086	-0.002086						1.16667	-0.098231	-0.198231
1.18333	-0.214259	0.005741						1.18333	-0.387409	-0.007409						1.18333	-0.002047	-0.002047						1.18333	-0.098224	-0.198224
1.2	-0.214126	0.005874						1.2	-0.387454	-0.007454						1.2	-0.002189	-0.002189						1.2	-0.098138	-0.198138
1.21667	-0.214174	0.005826						1.21667	-0.3871	-0.0071						1.21667	-0.001871	-0.001871						1.21667	-0.098081	-0.198081
1.23333	-0.214971	0.005029						1.23333	-0.386456	-0.006456						1.23333	-0.001143	-0.001143						1.23333	-0.098404	-0.198404
1.25	-0.215848	0.004152						1.25	-0.385892	-0.005892						1.25	-0.001064	-0.001064						1.25	-0.099198	-0.199198
1.26667	-0.216326	0.003674						1.26667	-0.385498	-0.005498						1.26667	-0.001716	-0.001716						1.26667	-0.100431	-0.200431
1.28333	-0.216596	0.003404						1.28333	-0.385179	-0.005179						1.28333	-0.003407	-0.003407						1.28333	-0.101836	-0.201836
1.3	-0.216789	0.003211						1.3	-0.384625	-0.004625						1.3	-0.004999	-0.004999						1.3	-0.102841	-0.202841
1.31667	-0.217212	0.002788						1.31667	-0.384161	-0.004161						1.31667	-0.004681	-0.004681						1.31667	-0.102776	-0.202776
1.33333	-0.217835	0.002165						1.33333	-0.383807	-0.003807						1.33333	-0.000272	-0.000272						1.33333	-0.102171	-0.202171
1.35	-0.218378	0.001622						1.35	-0.383543	-0.003543						1.35	0.006486	0.006486						1.35	-0.101586	-0.201586
1.36667	-0.218871	0.001129						1.36667	-0.383429	-0.003429						1.36667	0.007985	0.007985						1.36667	-0.100881	-0.200881
1.38333	-0.219634	0.000366						1.38333	-0.383505	-0.003505						1.38333	0.006293	0.006293						1.38333	-0.099807	-0.199807
1.4	-0.220567	-0.000567						1.4	-0.383961	-0.003961						1.4	0.004591	0.004591						1.4	-0.098662	-0.198662
1.41667	-0.221315	-0.001315						1.41667	-0.384641	-0.004641						1.41667	0.003826	0.003826						1.41667	-0.098413	-0.198413
1.43333	-0.22166	-0.00166						1.43333	-0.384898	-0.004898						1.43333	0.003563	0.003563						1.43333	-0.098528	-0.198528
1.45	-0.221654	-0.001654						1.45	-0.384846	-0.004846						1.45	0.003131	0.003131						1.45	-0.099142	-0.199142
1.46667	-0.221818	-0.001818						1.46667	-0.384694	-0.004694						1.46667	0.002438	0.002438						1.46667	-0.099866	-0.199866
1.48333	-0.222033	-0.002033						1.48333	-0.384552	-0.004552						1.48333	0.001765	0.001765						1.48333	-0.100511	-0.200511
1.5	-0.222057	-0.002057						1.5	-0.38462	-0.00462						1.5	0.001493	0.001493						1.5	-0.100945	-0.200945
1.51667	-0.221951	-0.001951						1.51667	-0.384658	-0.004658						1.51667	0.00148	0.00148						1.51667	-0.101189	-0.201189
1.53333	-0.22211	-0.00211						1.53333	-0.385139	-0.005139						1.53333	0.001036	0.001036						1.53333	-0.101235	-0.201235
1.55	-0.222261	-0.002261						1.55	-0.38567	-0.00567						1.55	0.000588	0.000588						1.55	-0.101146	-0.201146
1.56667	-0.221912	-0.001912						1.56667	-0.385871	-0.005871						1.56667	0.000159	0.000159						1.56667	-0.101066	-0.201066
1.58333	-0.221433	-0.001433						1.58333	-0.385712	-0.005712						1.58333	-0.00016	-0.00016						1.58333	-0.100777	-0.200777
1.6	-0.221204	-0.001204						1.6	-0.385463	-0.005463						1.6	-0.000429	-0.000429						1.6	-0.100288	-0.200288
1.61667	-0.221045	-0.001045						1.61667	-0.385405	-0.005405						1.61667	-0.000397	-0.000397						1.61667	-0.099979	-0.199979
1.63333	-0.220916	-0.000916						1.63333	-0.385516	-0.005516						1.63333	-0.000396	-0.000396						1.63333	-0.09975	-0.19975
1.65	-0.220471	-0.000471						1.65	-0.385571	-0.005571						1.65	-0.000484	-0.000484						1.65	-0.099818	-0.199818
1.66667	-0.219957	4.3e-05						1.66667	-0.385437	-0.005437						1.66667	-0.00054	-0.00054						1.66667	-0.100142	-0.200142
1.68333	-0.219533	0.000467						1.68333	-0.385113	-0.005113						1.68333	-0.000646	-0.000646						1.68333	-0.100497	-0.200497
1.7	-0.219349	0.000651						1.7	-0.384749	-0.004749						1.7	-0.000863	-0.000863						1.7	-0.101242	-0.201242
1.71667	-0.218995	0.001005						1.71667	-0.384375	-0.004375						1.71667	-0.001079	-0.001079						1.71667	-0.102287	-0.202287
1.73333	-0.218531	0.001469						1.73333	-0.383791	-0.003791						1.73333	-0.001015	-0.001015						1.73333	-0.103402	-0.203402
1.75	-0.218287	0.001713						1.75	-0.382897	-0.002897						1.75	-0.000851	-0.000851						1.75	-0.104127	-0.204127
1.76667	-0.217861	0.002139						1.76667	-0.382419	-0.002419						1.76667	-0.001119	-0.001119						1.76667	-0.104605	-0.204605
1.78333	-0.217538	0.002462						1.78333	-0.382332	-0.002332						1.78333	-0.001113	-0.001113						1.78333	-0.104831	-0.204831
1.8	-0.217164	0.002836						1.8	-0.382304	-0.002304						1.8	-0.001056	-0.001056						1.8	-0.104918	-0.204918
1.81667	-0.2169	0.0031						1.81667	-0.382386	-0.002386						1.81667	-0.00084	-0.00084						1.81667	-0.104904	-0.204904
1.83333	-0.216566	0.003434						1.83333	-0.381969	-0.001969						1.83333	-0.000583	-0.000583						1.83333	-0.10477	-0.20477
1.85	-0.216223	0.003777						1.85	-0.381391	-0.001391						1.85	-0.000497	-0.000497						1.85	-0.104606	-0.204606
1.86667	-0.216019	0.003981						1.86667	-0.380683	-0.000683						1.86667	-0.00063	-0.00063						1.86667	-0.104553	-0.204553
1.88333	-0.216018	0.003982						1.88333	-0.379936	6.4e-05						1.88333	-0.001065	-0.001065						1.88333	-0.10473	-0.20473
1.9	-0.216232	0.003768						1.9	-0.379845	0.000155						1.9	-0.001201	-0.001201						1.9	-0.104735	-0.204735
1.91667	-0.216817	0.003183						1.91667	-0.380283	-0.000283						1.91667	-0.001687	-0.001687						1.91667	-0.10466	-0.20466
1.93333	-0.217101	0.002899						1.93333	-0.380881	-0.000881						1.93333	-0.001774	-0.001774						1.93333	-0.104705	-0.204705
1.95	-0.216936	0.003064						1.95	-0.38109	-0.00109						1.95	-0.00186	-0.00186						1.95	-0.10436	-0.20436
1.96667	-0.21679	0.00321						1.96667	-0.380898	-0.000898						1.96667	-0.002037	-0.002037						1.96667	-0.103885	-0.203885
1.98333	-0.216865	0.003135						1.98333	-0.380866	-0.000866						1.98333	-0.002143	-0.002143						1.98333	-0.1033	-0.2033
2	-0.216979	0.003021						2	-0.381045	-0.001045						2	-0.002199	-0.002199						2	-0.102825	-0.202825
2.01667	-0.216918	0.003082						2.01667	-0.381181	-0.001181						2.01667	-0.002277	-0.002277						2.01667	-0.102496	-0.202496
2.03333	-0.216527	0.003473						2.03333	-0.38113	-0.00113						2.03333	-0.002516	-0.002516						2.03333	-0.101967	-0.201967
2.05	-0.216136	0.003864						2.05	-0.381209	-0.001209						2.05	-0.002195	-0.002195						2.05	-0.101368	-0.201368
2.06667	-0.215885	0.004115						2.06667	-0.381288	-0.001288						2.06667	-0.001804	-0.001804						2.06667	-0.10104	-0.20104
2.08333	-0.215874	0.004126						2.08333	-0.381267	-0.001267						2.08333	-0.001264	-0.001264						2.08333	-0.100781	-0.200781
2.1	-0.216073	0.003927						2.1	-0.381206	-0.001206						2.1	-8.3e-05	-8.3e-05						2.1	-0.100742	-0.200742
2.11667	-0.216452	0.003548						2.11667	-0.381255	-0.001255						2.11667	0.000698	0.000698						2.11667	-0.100624	-0.200624
2.13333	-0.216962	0.003038						2.13333	-0.381442	-0.001442						2.13333	0.001186	0.001186						2.13333	-0.100567	-0.200567
2.15	-0.217192	0.002808						2.15	-0.381378	-0.001378						2.15	0.001402	0.001402						2.15	-0.100662	-0.200662
2.16667	-0.217752	0.002248						2.16667	-0.381253	-0.001253						2.16667	0.001408	0.001408						2.16667	-0.100797	-0.200797
2.18333	-0.218552	0.001448						2.18333	-0.381209	-0.001209						2.18333	0.001323	0.001323						2.18333	-0.100922	-0.200922
2.2	-0.218892	0.001108						2.2	-0.381105	-0.001105						2.2	0.001919	0.001919						2.2	-0.101227	-0.201227
2.21667	-0.219132	0.000868						2.21667	-0.381121	-0.001121						2.21667	0.003095	0.003095						2.21667	-0.101512	-0.201512
2.23333	-0.219062	0.000938						2.23333	-0.380856	-0.000856						2.23333	0.002741	0.002741						2.23333	-0.101747	-0.201747
2.25	-0.219022	0.000978						2.25	-0.380383	-0.000383						2.25	0.002128	0.002128						2.25	-0.101902	-0.201902
2.26667	-0.219503	0.000497						2.26667	-0.379942	5.8e-05						2.26667	0.001416	0.001416						2.26667	-0.101858	-0.201858
2.28333	-0.220364	-0.000364						2.28333	-0.37948	0.00052						2.28333	0.001494	0.001494						2.28333	-0.101854	-0.201854
2.3	-0.221326	-0.001326						2.3	-0.379219	0.000781						2.3	0.001912	0.001912						2.3	-0.10172	-0.20172
2.31667	-0.222047	-0.002047						2.31667	-0.378967	0.001033						2.31667	0.00217	0.00217						2.31667	-0.101346	-0.201346
2.33333	-0.222758	-0.002758						2.33333	-0.378566	0.001434						2.33333	0.002168	0.002168						2.33333	-0.100981	-0.200981
2.35	-0.22337	-0.00337						2.35	-0.378455	0.001545						2.35	0.002315	0.002315						2.35	-0.100937	-0.200937
2.36667	-0.224107	-0.004107						2.36667	-0.378678	0.001322						2.36667	0.002093	0.002093						2.36667	-0.101413	-0.201413
2.38333	-0.224864	-0.004864						2.38333	-0.378653	0.001347						2.38333	0.001781	0.001781						2.38333	-0.102077	-0.202077
2.4	-0.225261	-0.005261						2.4	-0.378549	0.001451						2.4	0.001319	0.001319						2.4	-0.102591	-0.202591
2.41667	-0.225759	-0.005759						2.41667	-0.379004	0.000996						2.41667	0.000357	0.000357						2.41667	-0.103036	-0.203036
2.43333	-0.226126	-0.006126						2.43333	-0.379739	0.000261						2.43333	-0.000545	-0.000545						2.43333	-0.10335	-0.20335
2.45	-0.226353	-0.006353						2.45	-0.380274	-0.000274						2.45	-0.001236	-0.001236						2.45	-0.103544	-0.203544
2.46667	-0.226661	-0.006661						2.46667	-0.38075	-0.00075						2.46667	-0.001728	-0.001728						2.46667	-0.103639	-0.203639
2.48333	-0.226968	-0.006968						2.48333	-0.381467	-0.001467						2.48333	-0.002001	-0.002001						2.48333	-0.103423	-0.203423
2.5	-0.227164	-0.007164						2.5	-0.382178	-0.002178						2.5	-0.002101	-0.002101						2.5	-0.103183	-0.203183
2.51667	-0.22699	-0.00699						2.51667	-0.38237	-0.00237						2.51667	-0.00187	-0.00187						2.51667	-0.103233	-0.203233
2.53333	-0.227186	-0.007186						2.53333	-0.382242	-0.002242						2.53333	-0.001849	-0.001849						2.53333	-0.103323	-0.203323
2.55	-0.226962	-0.006962						2.55	-0.381713	-0.001713						2.55	-0.001649	-0.001649						2.55	-0.103203	-0.203203
2.56667	-0.226699	-0.006699						2.56667	-0.381235	-0.001235						2.56667	-0.001308	-0.001308						2.56667	-0.103153	-0.203153
2.58333	-0.226325	-0.006325						2.58333	-0.380887	-0.000887						2.58333	-0.000857	-0.000857						2.58333	-0.103253	-0.203253
2.6	-0.225671	-0.005671						2.6	-0.380589	-0.000589						2.6	-0.000897	-0.000897						2.6	-0.103493	-0.203493
2.61667	-0.225217	-0.005217						2.61667	-0.38037	-0.00037						2.61667	-0.000946	-0.000946						2.61667	-0.103827	-0.203827
2.63333	-0.224671	-0.004671						2.63333	-0.380222	-0.000222						2.63333	-0.001076	-0.001076						2.63333	-0.104501	-0.204501
2.65	-0.224116	-0.004116						2.65	-0.380154	-0.000154						2.65	-0.001416	-0.001416						2.65	-0.105374	-0.205374
2.66667	-0.2232	-0.0032						2.66667	-0.380146	-0.000146						2.66667	-0.001566	-0.001566						2.66667	-0.106067	-0.206067
2.68333	-0.222215	-0.002215						2.68333	-0.380257	-0.000257						2.68333	-0.001576	-0.001576						2.68333	-0.106471	-0.206471
2.7	-0.221289	-0.001289						2.7	-0.380559	-0.000559						2.7	-0.001686	-0.001686						2.7	-0.106354	-0.206354
2.71667	-0.220503	-0.000503						2.71667	-0.380851	-0.000851						2.71667	-0.001315	-0.001315						2.71667	-0.106147	-0.206147
2.73333	-0.219954	4.6e-05						2.73333	-0.380851	-0.000851						2.73333	-0.000991	-0.000991						2.73333	-0.105934	-0.205934
2.75	-0.219467	0.000533						2.75	-0.380399	-0.000399						2.75	-0.000838	-0.000838						2.75	-0.105638	-0.205638
2.76667	-0.21905	0.00095						2.76667	-0.379548	0.000452						2.76667	-0.000806	-0.000806						2.76667	-0.105402	-0.205402
2.78333	-0.218653	0.001347						2.78333	-0.378766	0.001234						2.78333	-0.000954	-0.000954						2.78333	-0.105316	-0.205316
2.8	-0.218146	0.001854						2.8	-0.378025	0.001975						2.8	-0.000981	-0.000981						2.8	-0.10504	-0.20504
2.81667	-0.217849	0.002151						2.81667	-0.377373	0.002627						2.81667	-0.000899	-0.000899						2.81667	-0.104664	-0.204664
2.83333	-0.217602	0.002398						2.83333	-0.376952	0.003048						2.83333	-0.000897	-0.000897						2.83333	-0.104388	-0.204388
2.85	-0.217724	0.002276						2.85	-0.377092	0.002908						2.85	-0.000674	-0.000674						2.85	-0.103966	-0.203966
2.86667	-0.217585	0.002415						2.86667	-0.377425	0.002575						2.86667	-0.000521	-0.000521						2.86667	-0.103418	-0.203418
2.88333	-0.217655	0.002345						2.88333	-0.377947	0.002053						2.88333	-0.000518	-0.000518						2.88333	-0.10278	-0.20278
2.9	-0.217556	0.002444						2.9	-0.3785	0.0015						2.9	-0.000774	-0.000774						2.9	-0.102132	-0.202132
2.91667	-0.217037	0.002963						2.91667	-0.378932	0.001068						2.91667	-0.000731	-0.000731						2.91667	-0.101554	-0.201554
2.93333	-0.216618	0.003382						2.93333	-0.379155	0.000845						2.93333	-0.000588	-0.000588						2.93333	-0.100986	-0.200986
2.95	-0.216219	0.003781						2.95	-0.379348	0.000652						2.95	-0.000405	-0.000405						2.95	-0.100428	-0.200428
2.96667	-0.216005	0.003995						2.96667	-0.379876	0.000124						2.96667	-0.000308	-0.000308						2.96667	-0.099645	-0.199645
2.98333	-0.215788	0.004212						2.98333	-0.380433	-0.000433						2.98333	-0.000432	-0.000432						2.98333	-0.098742	-0.198742
3	-0.215651	0.004349						3	-0.380811	-0.000811						3	-0.000616	-0.000616						3	-0.09788	-0.19788
3.01667	-0.215804	0.004196						3.01667	-0.380859	-0.000859						3.01667	-0.000731	-0.000731						3.01667	-0.096997	-0.196997
3.03333	-0.216137	0.003863						3.03333	-0.380757	-0.000757						3.03333	-0.000745	-0.000745						3.03333	-0.096525	-0.196525
3.05	-0.21629	0.00371						3.05	-0.380645	-0.000645						3.05	-0.000659	-0.000659						3.05	-0.096252	-0.196252
3.06667	-0.216373	0.003627						3.06667	-0.380753	-0.000753						3.06667	-0.000693	-0.000693						3.06667	-0.096059	-0.196059
3.08333	-0.216227	0.003773						3.08333	-0.380729	-0.000729						3.08333	-0.000674	-0.000674						3.08333	-0.096045	-0.196045
3.1	-0.215917	0.004083						3.1	-0.380787	-0.000787						3.1	-0.000451	-0.000451						3.1	-0.096055	-0.196055
3.11667	-0.215888	0.004112						3.11667	-0.380725	-0.000725						3.11667	-0.000367	-0.000367						3.11667	-0.096025	-0.196025
3.13333	-0.216169	0.003831						3.13333	-0.380653	-0.000653						3.13333	-0.000284	-0.000284						3.13333	-0.096236	-0.196236
3.15	-0.216479	0.003521						3.15	-0.380221	-0.000221						3.15	-0.000291	-0.000291						3.15	-0.096746	-0.196746
3.16667	-0.21679	0.00321						3.16667	-0.379978	2.2e-05						3.16667	-0.000317	-0.000317						3.16667	-0.097296	-0.197296
3.18333	-0.216991	0.003009						3.18333	-0.380026	-2.6e-05						3.18333	-0.000454	-0.000454						3.18333	-0.097666	-0.197666
3.2	-0.217051	0.002949						3.2	-0.380344	-0.000344						3.2	-0.000511	-0.000511						3.2	-0.097627	-0.197627
3.21667	-0.217154	0.002846						3.21667	-0.380602	-0.000602						3.21667	-0.000666	-0.000666						3.21667	-0.097728	-0.197728
3.23333	-0.217612	0.002388						3.23333	-0.38083	-0.00083						3.23333	-0.000868	-0.000868						3.23333	-0.097869	-0.197869
3.25	-0.2181	0.0019						3.25	-0.380918	-0.000918						3.25	-0.00106	-0.00106						3.25	-0.098019	-0.198019
3.26667	-0.218548	0.001452						3.26667	-0.381095	-0.001095						3.26667	-0.001451	-0.001451						3.26667	-0.09786	-0.19786
3.28333	-0.219087	0.000913						3.28333	-0.381283	-0.001283						3.28333	-0.001613	-0.001613						3.28333	-0.09745	-0.19745
3.3	-0.219445	0.000555						3.3	-0.38087	-0.00087						3.3	-0.001665	-0.001665						3.3	-0.097171	-0.197171
3.31667	-0.219983	1.7e-05						3.31667	-0.380048	-4.8e-05						3.31667	-0.001377	-0.001377						3.31667	-0.097671	-0.197671
3.33333	-0.22072	-0.00072						3.33333	-0.379555	0.000445						3.33333	-0.000921	-0.000921						3.33333	-0.098636	-0.198636
3.35	-0.221047	-0.001047						3.35	-0.379558	0.000442						3.35	-0.000437	-0.000437						3.35	-0.099564	-0.199564
3.36667	-0.221123	-0.001123						3.36667	-0.37952	0.00048						3.36667	-9.3e-05	-9.3e-05						3.36667	-0.100192	-0.200192
3.38333	-0.2212	-0.0012						3.38333	-0.379373	0.000627						3.38333	9.1e-05	9.1e-05						3.38333	-0.10035	-0.20035
3.4	-0.221536	-0.001536						3.4	-0.379336	0.000664						3.4	0.000265	0.000265						3.4	-0.100548	-0.200548
3.41667	-0.222402	-0.002402						3.41667	-0.379458	0.000542						3.41667	0.000239	0.000239						3.41667	-0.100606	-0.200606
3.43333	-0.223369	-0.003369						3.43333	-0.379611	0.000389						3.43333	0.000593	0.000593						3.43333	-0.100244	-0.200244
3.45	-0.223851	-0.003851						3.45	-0.379783	0.000217						3.45	0.000925	0.000925						3.45	-0.099519	-0.199519
3.46667	-0.224095	-0.004095						3.46667	-0.380114	-0.000114						3.46667	0.000919	0.000919						3.46667	-0.098632	-0.198632
3.48333	-0.22392	-0.00392						3.48333	-0.380706	-0.000706						3.48333	0.000763	0.000763						3.48333	-0.097785	-0.197785
3.5	-0.223505	-0.003505						3.5	-0.381057	-0.001057						3.5	0.000837	0.000837						3.5	-0.097039	-0.197039
3.51667	-0.223169	-0.003169						3.51667	-0.380959	-0.000959						3.51667	0.000991	0.000991						3.51667	-0.096642	-0.196642
3.53333	-0.222984	-0.002984						3.53333	-0.38058	-0.00058						3.53333	0.001075	0.001075						3.53333	-0.096715	-0.196715
3.55	-0.222678	-0.002678						3.55	-0.380262	-0.000262						3.55	0.001389	0.001389						3.55	-0.096698	-0.196698
3.56667	-0.222845	-0.002845						3.56667	-0.380074	-7.4e-05						3.56667	0.001971	0.001971						3.56667	-0.096592	-0.196592
3.58333	-0.223137	-0.003137						3.58333	-0.380038	-3.8e-05						3.58333	0.002498	0.002498						3.58333	-0.096788	-0.196788
3.6	-0.223559	-0.003559						3.6	-0.380002	-2e-06						3.6	0.003224	0.003224						3.6	-0.097483	-0.197483
3.61667	-0.223651	-0.003651						3.61667	-0.379466	0.000534						3.61667	0.003481	0.003481						3.61667	-0.098389	-0.198389
3.63333	-0.223692	-0.003692						3.63333	-0.37923	0.00077						3.63333	0.003797	0.003797						3.63333	-0.099414	-0.199414
3.65	-0.223494	-0.003494						3.65	-0.379284	0.000716						3.65	0.003963	0.003963						3.65	-0.09975	-0.19975
3.66667	-0.223056	-0.003056						3.66667	-0.379268	0.000732						3.66667	0.00394	0.00394						3.66667	-0.099046	-0.199046
3.68333	-0.222964	-0.002964						3.68333	-0.379157	0.000843						3.68333	0.003984	0.003984						3.68333	-0.097887	-0.197887
3.7	-0.222754	-0.002754						3.7	-0.379066	0.000934						3.7	0.004045	0.004045						3.7	-0.096632	-0.196632
3.71667	-0.222513	-0.002513						3.71667	-0.379156	0.000844						3.71667	0.004157	0.004157						3.71667	-0.095678	-0.195678
3.73333	-0.221893	-0.001893						3.73333	-0.379225	0.000775						3.73333	0.004858	0.004858						3.73333	-0.094693	-0.194693
3.75	-0.221153	-0.001153						3.75	-0.379345	0.000655						3.75	0.005539	0.005539						3.75	-0.093709	-0.193709
3.76667	-0.220372	-0.000372						3.76667	-0.379394	0.000606						3.76667	0.006271	0.006271						3.76667	-0.093274	-0.193274
3.78333	-0.220222	-0.000222						3.78333	-0.379264	0.000736						3.78333	0.006962	0.006962						3.78333	-0.09338	-0.19338
3.8	-0.220211	-0.000211						3.8	-0.378963	0.001037						3.8	0.007273	0.007273						3.8	-0.093525	-0.193525
3.81667	-0.22001	-1e-05						3.81667	-0.378549	0.001451						3.81667	0.007097	0.007097						3.81667	-0.09331	-0.19331
3.83333	-0.219788	0.000212						3.83333	-0.378062	0.001938						3.83333	0.007316	0.007316						3.83333	-0.093293	-0.193293
3.85	-0.219776	0.000224						3.85	-0.377766	0.002234						3.85	0.007615	0.007615						3.85	-0.093116	-0.193116
3.86667	-0.219884	0.000116						3.86667	-0.377689	0.002311						3.86667	0.008175	0.008175						3.86667	-0.092629	-0.192629
3.88333	-0.218963	0.001037						3.88333	-0.377493	0.002507						3.88333	0.008384	0.008384						3.88333	-0.091942	-0.191942
3.9	-0.218061	0.001939						3.9	-0.377576	0.002424						3.9	0.008904	0.008904						3.9	-0.089955	-0.189955
3.91667	-0.217669	0.002331						3.91667	-0.37854	0.00146						3.91667	0.009123	0.009123						3.91667	-0.087278	-0.187278
3.93333	-0.217876	0.002124						3.93333	-0.379043	0.000957						3.93333	0.009473	0.009473						3.93333	-0.086468	-0.186468
3.95	-0.219338	0.000662						3.95	-0.378781	0.001219						3.95	0.009143	0.009143						3.95	-0.086921	-0.186921
3.96667	-0.221131	-0.001131						3.96667	-0.377508	0.002492						3.96667	0.008193	0.008193						3.96667	-0.087915	-0.187915
3.98333	-0.220054	-5.4e-05						3.98333	-0.375705	0.004295						3.98333	0.005673	0.005673						3.98333	-0.088788	-0.188788
4	-0.216507	0.003493						4	-0.374212	0.005788						4	0.006673	0.006673						4	-0.091831	-0.191831
4.01667	-0.220629	-0.000629						4.01667	-0.373639	0.006361						4.01667	0.008203	0.008203						4.01667	-0.091905	-0.191905
4.03333	-0.229462	-0.009462						4.03333	-0.382346	-0.002346						4.03333	0.010303	0.010303						4.03333	-0.083768	-0.183768
4.05	-0.247108	-0.027108						4.05	-0.41344	-0.03344						4.05	0.013751	0.013751						4.05	-0.07732	-0.17732
4.06667	-0.26698	-0.04698						4.06667	-0.460191	-0.080191						4.06667	0.023967	0.023967						4.06667	-0.078532	-0.178532
4.08333	-0.287242	-0.067242						4.08333	-0.504812	-0.124812						4.08333	0.029542	0.029542						4.08333	-0.088954	-0.188954
4.1	-0.307444	-0.087444						4.1	-0.541553	-0.161553						4.1	0.033707	0.033707						4.1	-0.104826	-0.204826
4.11667	-0.315235	-0.095235						4.11667	-0.565783	-0.185783						4.11667	0.038012	0.038012						4.11667	-0.117278	-0.217278
4.13333	-0.319447	-0.099447						4.13333	-0.572654	-0.192654						4.13333	0.043758	0.043758						4.13333	-0.12439	-0.22439
4.15	-0.314059	-0.094059						4.15	-0.570215	-0.190215						4.15	0.044883	0.044883						4.15	-0.128701	-0.228701
4.16667	-0.287298	-0.067298						4.16667	-0.563582	-0.183582						4.16667	0.032625	0.032625						4.16667	-0.13082	-0.23082
4.18333	-0.249715	-0.029715						4.18333	-0.560458	-0.180458						4.18333	0.015646	0.015646						4.18333	-0.131166	-0.231166
4.2	-0.215173	0.004827						4.2	-0.563704	-0.183704						4.2	-0.001654	-0.001654						4.2	-0.132302	-0.232302
4.21667	-0.19555	0.02445						4.21667	-0.56699	-0.18699						4.21667	-0.013904	-0.013904						4.21667	-0.135408	-0.235408
4.23333	-0.188777	0.031223						4.23333	-0.560096	-0.180096						4.23333	-0.025874	-0.025874						4.23333	-0.137404	-0.237404
4.25	-0.192604	0.027396						4.25	-0.552392	-0.172392						4.25	-0.028224	-0.028224						4.25	-0.13893	-0.23893
4.26667	-0.197522	0.022478						4.26667	-0.545689	-0.165689						4.26667	-0.028054	-0.028054						4.26667	-0.141326	-0.241326
4.28333	-0.201518	0.018482						4.28333	-0.538421	-0.158421						4.28333	-0.025431	-0.025431						4.28333	-0.143255	-0.243255
4.3	-0.205122	0.014878						4.3	-0.528304	-0.148304						4.3	-0.02374	-0.02374						4.3	-0.144229	-0.244229
4.31667	-0.207266	0.012734						4.31667	-0.516307	-0.136307						4.31667	-0.023479	-0.023479						4.31667	-0.144153	-0.244153
4.33333	-0.208439	0.011561						4.33333	-0.50331	-0.12331						4.33333	-0.023517	-0.023517						4.33333	-0.142216	-0.242216
4.35	-0.210153	0.009847						4.35	-0.490023	-0.110023						4.35	-0.022736	-0.022736						4.35	-0.13905	-0.23905
4.36667	-0.211847	0.008153						4.36667	-0.477496	-0.097496						4.36667	-0.021184	-0.021184						4.36667	-0.135464	-0.235464
4.38333	-0.21284	0.00716						4.38333	-0.466419	-0.086419						4.38333	-0.019853	-0.019853						4.38333	-0.132068	-0.232068
4.4	-0.214384	0.005616						4.4	-0.456893	-0.076893						4.4	-0.018432	-0.018432						4.4	-0.128872	-0.228872
4.41667	-0.216184	0.003816						4.41667	-0.448912	-0.068912						4.41667	-0.018039	-0.018039						4.41667	-0.126398	-0.226398
4.43333	-0.21771	0.00229						4.43333	-0.442104	-0.062104						4.43333	-0.017973	-0.017973						4.43333	-0.124471	-0.224471
4.45	-0.218906	0.001094						4.45	-0.435746	-0.055746						4.45	-0.018088	-0.018088						4.45	-0.123013	-0.223013
4.46667	-0.219902	9.8e-05						4.46667	-0.429647	-0.049647						4.46667	-0.017863	-0.017863						4.46667	-0.121566	-0.221566
4.48333	-0.220378	-0.000378						4.48333	-0.423719	-0.043719						4.48333	-0.018397	-0.018397						4.48333	-0.120369	-0.220369
4.5	-0.220643	-0.000643						4.5	-0.41841	-0.03841						4.5	-0.018022	-0.018022						4.5	-0.119352	-0.219352
4.51667	-0.220789	-0.000789						4.51667	-0.414152	-0.034152						4.51667	-0.016876	-0.016876						4.51667	-0.118544	-0.218544
4.53333	-0.220862	-0.000862						4.53333	-0.410596	-0.030596						4.53333	-0.015305	-0.015305						4.53333	-0.117787	-0.217787
4.55	-0.220664	-0.000664						4.55	-0.407327	-0.027327						4.55	-0.015223	-0.015223						4.55	-0.117379	-0.217379
4.56667	-0.220575	-0.000575						4.56667	-0.404169	-0.024169						4.56667	-0.015831	-0.015831						4.56667	-0.117152	-0.217152
4.58333	-0.220647	-0.000647						4.58333	-0.401011	-0.021011						4.58333	-0.01588	-0.01588						4.58333	-0.116584	-0.216584
4.6	-0.220819	-0.000819						4.6	-0.397982	-0.017982						4.6	-0.012888	-0.012888						4.6	-0.115756	-0.215756
4.61667	-0.221021	-0.001021						4.61667	-0.395154	-0.015154						4.61667	-0.006696	-0.006696						4.61667	-0.115059	-0.215059
4.63333	-0.221212	-0.001212						4.63333	-0.392726	-0.012726						4.63333	-0.003304	-0.003304						4.63333	-0.114481	-0.214481
4.65	-0.221143	-0.001143						4.65	-0.390683	-0.010683						4.65	-0.003141	-0.003141						4.65	-0.113843	-0.213843
4.66667	-0.220626	-0.000626						4.66667	-0.38903	-0.00903						4.66667	-0.00347	-0.00347						4.66667	-0.113484	-0.213484
4.68333	-0.220149	-0.000149						4.68333	-0.387678	-0.007678						4.68333	-0.004449	-0.004449						4.68333	-0.113094	-0.213094
4.7	-0.219952	4.8e-05						4.7	-0.386315	-0.006315						4.7	-0.004358	-0.004358						4.7	-0.112425	-0.212425
4.71667	-0.219944	5.6e-05						4.71667	-0.385112	-0.005112						4.71667	-0.004307	-0.004307						4.71667	-0.111665	-0.211665
4.73333	-0.219947	5.3e-05						4.73333	-0.383809	-0.003809						4.73333	-0.003466	-0.003466						4.73333	-0.111165	-0.211165
4.75	-0.22006	-6e-05						4.75	-0.382276	-0.002276						4.75	-0.003434	-0.003434						4.75	-0.110696	-0.210696
4.76667	-0.220202	-0.000202						4.76667	-0.380872	-0.000872						4.76667	-0.003868	-0.003868						4.76667	-0.109948	-0.209948
4.78333	-0.220383	-0.000383						4.78333	-0.379982	1.8e-05						4.78333	-0.003363	-0.003363						4.78333	-0.109111	-0.209111
4.8	-0.220665	-0.000665						4.8	-0.379602	0.000398						4.8	-0.002709	-0.002709						4.8	-0.108474	-0.208474
4.81667	-0.221227	-0.001227						4.81667	-0.379371	0.000629						4.81667	-0.002704	-0.002704						4.81667	-0.108017	-0.208017
4.83333	-0.221938	-0.001938						4.83333	-0.379191	0.000809						4.83333	-0.002629	-0.002629						4.83333	-0.1078	-0.2078
4.85	-0.22264	-0.00264						4.85	-0.379071	0.000929						4.85	-0.002205	-0.002205						4.85	-0.107613	-0.207613
4.86667	-0.222892	-0.002892						4.86667	-0.378741	0.001259						4.86667	-0.00194	-0.00194						4.86667	-0.107356	-0.207356
4.88333	-0.223204	-0.003204						4.88333	-0.378167	0.001833						4.88333	-0.001004	-0.001004						4.88333	-0.106815	-0.206815
4.9	-0.223703	-0.003703						4.9	-0.377725	0.002275						4.9	0.000254	0.000254						4.9	-0.106265	-0.206265
4.91667	-0.224252	-0.004252						4.91667	-0.377824	0.002176						4.91667	0.001991	0.001991						4.91667	-0.105984	-0.205984
4.93333	-0.224811	-0.004811						4.93333	-0.378152	0.001848						4.93333	0.002829	0.002829						4.93333	-0.105883	-0.205883
4.95	-0.22506	-0.00506						4.95	-0.378131	0.001869						4.95	0.003796	0.003796						4.95	-0.105832	-0.205832
4.96667	-0.225169	-0.005169						4.96667	-0.37804	0.00196						4.96667	0.005244	0.005244						4.96667	-0.105431	-0.205431
4.98333	-0.225338	-0.005338						4.98333	-0.378238	0.001762						4.98333	0.005861	0.005861						4.98333	-0.10484	-0.20484
5	-0.225507	-0.005507						5	-0.378397	0.001603						5	0.007349	0.007349						5	-0.103979	-0.203979
5.01667	-0.225724	-0.005724						5.01667	-0.37843	0.00157						5.01667	0.008878	0.008878						5.01667	-0.103276	-0.203276
5.03333	-0.225803	-0.005803						5.03333	-0.378384	0.001616						5.03333	0.007617	0.007617						5.03333	-0.102833	-0.202833
5.05	-0.225801	-0.005801						5.05	-0.378338	0.001662						5.05	0.005996	0.005996						5.05	-0.10237	-0.20237
5.06667	-0.225849	-0.005849						5.06667	-0.378552	0.001448						5.06667	0.006425	0.006425						5.06667	-0.101667	-0.201667
5.08333	-0.225608	-0.005608						5.08333	-0.379085	0.000915						5.08333	0.006784	0.006784						5.08333	-0.101024	-0.201024
5.1	-0.225086	-0.005086						5.1	-0.379679	0.000321						5.1	0.006053	0.006053						5.1	-0.100781	-0.200781
5.11667	-0.224534	-0.004534						5.11667	-0.380073	-7.3e-05						5.11667	0.004932	0.004932						5.11667	-0.100688	-0.200688
5.13333	-0.223776	-0.003776						5.13333	-0.380047	-4.7e-05						5.13333	0.004244	0.004244						5.13333	-0.100715	-0.200715
5.15	-0.222626	-0.002626						5.15	-0.379865	0.000135						5.15	0.003979	0.003979						5.15	-0.100494	-0.200494
5.16667	-0.221546	-0.001546						5.16667	-0.379504	0.000496						5.16667	0.003653	0.003653						5.16667	-0.099983	-0.199983
5.18333	-0.220656	-0.000656						5.18333	-0.378742	0.001258						5.18333	0.002808	0.002808						5.18333	-0.099573	-0.199573
5.2	-0.220026	-2.6e-05						5.2	-0.378221	0.001779						5.2	0.002363	0.002363						5.2	-0.099262	-0.199262
5.21667	-0.219486	0.000514						5.21667	-0.37834	0.00166						5.21667	0.001668	0.001668						5.21667	-0.099032	-0.199032
5.23333	-0.218777	0.001223						5.23333	-0.378938	0.001062						5.23333	0.001192	0.001192						5.23333	-0.098941	-0.198941
5.25	-0.217855	0.002145						5.25	-0.379364	0.000636						5.25	0.001	0.001						5.25	-0.098868	-0.198868
5.26667	-0.217009	0.002991						5.26667	-0.379564	0.000436						5.26667	0.001272	0.001272						5.26667	-0.098433	-0.198433
5.28333	-0.216573	0.003427						5.28333	-0.379675	0.000325						5.28333	0.001685	0.001685						5.28333	-0.097838	-0.197838
5.3	-0.216077	0.003923						5.3	-0.379495	0.000505						5.3	0.001747	0.001747						5.3	-0.097304	-0.197304
5.31667	-0.215391	0.004609						5.31667	-0.378906	0.001094						5.31667	0.001179	0.001179						5.31667	-0.097019	-0.197019
5.33333	-0.214725	0.005275						5.33333	-0.378346	0.001654						5.33333	0.000762	0.000762						5.33333	-0.097034	-0.197034
5.35	-0.214259	0.005741						5.35	-0.378016	0.001984						5.35	0.000664	0.000664						5.35	-0.097289	-0.197289
5.36667	-0.213964	0.006036						5.36667	-0.378119	0.001881						5.36667	0.000857	0.000857						5.36667	-0.097917	-0.197917
5.38333	-0.213872	0.006128						5.38333	-0.378416	0.001584						5.38333	0.001189	0.001189						5.38333	-0.098583	-0.198583
5.4	-0.213749	0.006251						5.4	-0.378663	0.001337						5.4	0.001272	0.001272						5.4	-0.099129	-0.199129
5.41667	-0.213767	0.006233						5.41667	-0.378541	0.001459						5.41667	0.000834	0.000834						5.41667	-0.099625	-0.199625
5.43333	-0.214044	0.005956						5.43333	-0.377948	0.002052						5.43333	0.001596	0.001596						5.43333	-0.099952	-0.199952
5.45	-0.214222	0.005778						5.45	-0.377565	0.002435						5.45	0.002159	0.002159						5.45	-0.100228	-0.200228
5.46667	-0.214519	0.005481						5.46667	-0.377662	0.002338						5.46667	0.002751	0.002751						5.46667	-0.100274	-0.200274
5.48333	-0.215077	0.004923						5.48333	-0.378101	0.001899						5.48333	0.003175	0.003175						5.48333	-0.100554	-0.200554
5.5	-0.215676	0.004324						5.5	-0.378712	0.001288						5.5	0.003024	0.003024						5.5	-0.10087	-0.20087
5.51667	-0.216176	0.003824						5.51667	-0.379453	0.000547						5.51667	0.003293	0.003293						5.51667	-0.101195	-0.201195
5.53333	-0.216606	0.003394						5.53333	-0.379894	0.000106						5.53333	0.003481	0.003481						5.53333	-0.101381	-0.201381
5.55	-0.217136	0.002864						5.55	-0.379925	7.5e-05						5.55	0.00521	0.00521						5.55	-0.101626	-0.201626
5.56667	-0.217586	0.002414						5.56667	-0.379826	0.000174						5.56667	0.006878	0.006878						5.56667	-0.101851	-0.201851
5.58333	-0.218325	0.001675						5.58333	-0.379837	0.000163						5.58333	0.005477	0.005477						5.58333	-0.101887	-0.201887
5.6	-0.219255	0.000745						5.6	-0.379838	0.000162						5.6	8.7e-05	8.7e-05						5.6	-0.102072	-0.202072
5.61667	-0.22018	-0.00018						5.61667	-0.38009	-9e-05						5.61667	-0.004884	-0.004884						5.61667	-0.102334	-0.202334
5.63333	-0.221144	-0.001144						5.63333	-0.380503	-0.000503						5.63333	-0.004845	-0.004845						5.63333	-0.102696	-0.202696
5.65	-0.222208	-0.002208						5.65	-0.380965	-0.000965						5.65	-0.003635	-0.003635						5.65	-0.103098	-0.203098
5.66667	-0.223563	-0.003563						5.66667	-0.381408	-0.001408						5.66667	-0.003676	-0.003676						5.66667	-0.10339	-0.20339
5.68333	-0.224607	-0.004607						5.68333	-0.38159	-0.00159						5.68333	-0.004446	-0.004446						5.68333	-0.103322	-0.203322
5.7	-0.225142	-0.005142						5.7	-0.381582	-0.001582						5.7	-0.003857	-0.003857						5.7	-0.102874	-0.202874
5.71667	-0.225406	-0.005406						5.71667	-0.381405	-0.001405						5.71667	-0.002368	-0.002368						5.71667	-0.102286	-0.202286
5.73333	-0.22568	-0.00568						5.73333	-0.381166	-0.001166						5.73333	-0.001842	-0.001842						5.73333	-0.10164	-0.20164
5.75	-0.225905	-0.005905						5.75	-0.381056	-0.001056						5.75	-0.000789	-0.000789						5.75	-0.101332	-0.201332
5.76667	-0.2259	-0.0059						5.76667	-0.381126	-0.001126						5.76667	-0.000355	-0.000355						5.76667	-0.101335	-0.201335
5.78333	-0.225814	-0.005814						5.78333	-0.381327	-0.001327						5.78333	-0.000202	-0.000202						5.78333	-0.101097	-0.201097
5.8	-0.225529	-0.005529						5.8	-0.381637	-0.001637						5.8	0.002232	0.002232						5.8	-0.100559	-0.200559
5.81667	-0.225464	-0.005464						5.81667	-0.381927	-0.001927						5.81667	0.005395	0.005395						5.81667	-0.099741	-0.199741
5.83333	-0.225149	-0.005149						5.83333	-0.382128	-0.002128						5.83333	0.005698	0.005698						5.83333	-0.098533	-0.198533
5.85	-0.225114	-0.005114						5.85	-0.38222	-0.00222						5.85	0.004149	0.004149						5.85	-0.097027	-0.197027
5.86667	-0.224973	-0.004973						5.86667	-0.382344	-0.002344						5.86667	0.002486	0.002486						5.86667	-0.09554	-0.19554
5.88333	-0.224782	-0.004782						5.88333	-0.382358	-0.002358						5.88333	0.001573	0.001573						5.88333	-0.094253	-0.194253
5.9	-0.224411	-0.004411						5.9	-0.381992	-0.001992						5.9	0.001659	0.001659						5.9	-0.093226	-0.193226
5.91667	-0.22363	-0.00363						5.91667	-0.381195	-0.001195						5.91667	0.001286	0.001286						5.91667	-0.09251	-0.19251
5.93333	-0.222539	-0.002539						5.93333	-0.380529	-0.000529						5.93333	0.000383	0.000383						5.93333	-0.092163	-0.192163
5.95	-0.221518	-0.001518						5.95	-0.380103	-0.000103						5.95	0.00042	0.00042						5.95	-0.092186	-0.192186
5.96667	-0.220443	-0.000443						5.96667	-0.379825	0.000175						5.96667	0.000522	0.000522						5.96667	-0.09247	-0.19247
5.98333	-0.219604	0.000396						5.98333	-0.379684	0.000316						5.98333	0.000323	0.000323						5.98333	-0.092499	-0.192499
6	-0.218836	0.001164						6	-0.379762	0.000238						6	-0.000886	-0.000886						6	-0.092008	-0.192008
6.01667	-0.218227	0.001773						6.01667	-0.379941	5.9e-05						6.01667	-0.001945	-0.001945						6.01667	-0.091467	-0.191467
6.03333	-0.217869	0.002131						6.03333	-0.37999	1e-05						6.03333	-0.002653	-0.002653						6.03333	-0.091146	-0.191146
6.05	-0.21758	0.00242						6.05	-0.379959	4.1e-05						6.05	-0.002612	-0.002612						6.05	-0.091005	-0.191005
6.06667	-0.217182	0.002818						6.06667	-0.380128	-0.000128						6.06667	-0.002121	-0.002121						6.06667	-0.091304	-0.191304
6.08333	-0.216731	0.003269						6.08333	-0.380392	-0.000392						6.08333	-0.002144	-0.002144						6.08333	-0.091422	-0.191422
6.1	-0.21631	0.00369						6.1	-0.380563	-0.000563						6.1	-0.002118	-0.002118						6.1	-0.091294	-0.191294
6.11667	-0.216129	0.003871						6.11667	-0.380523	-0.000523						6.11667	-0.002192	-0.002192						6.11667	-0.091377	-0.191377
6.13333	-0.215978	0.004022						6.13333	-0.380004	-4e-06						6.13333	-0.002236	-0.002236						6.13333	-0.0919	-0.1919
6.15	-0.215827	0.004173						6.15	-0.379524	0.000476						6.15	-0.00263	-0.00263						6.15	-0.092733	-0.192733
6.16667	-0.215646	0.004354						6.16667	-0.379184	0.000816						6.16667	-0.002594	-0.002594						6.16667	-0.094495	-0.194495
6.18333	-0.215295	0.004705						6.18333	-0.378885	0.001115						6.18333	-0.002538	-0.002538						6.18333	-0.096778	-0.196778
6.2	-0.21487	0.00513						6.2	-0.378384	0.001616						6.2	-0.002321	-0.002321						6.2	-0.098709	-0.198709
6.21667	-0.214445	0.005555						6.21667	-0.378132	0.001868						6.21667	-0.001902	-0.001902						6.21667	-0.100247	-0.200247
6.23333	-0.214209	0.005791						6.23333	-0.378361	0.001639						6.23333	-0.001542	-0.001542						6.23333	-0.101555	-0.201555
6.25	-0.214164	0.005836						6.25	-0.378989	0.001011						6.25	-0.001902	-0.001902						6.25	-0.102113	-0.202113
6.26667	-0.214179	0.005821						6.26667	-0.379528	0.000472						6.26667	-0.001913	-0.001913						6.26667	-0.1022	-0.2022
6.28333	-0.214074	0.005926						6.28333	-0.379587	0.000413						6.28333	-0.001843	-0.001843						6.28333	-0.102218	-0.202218
6.3	-0.213888	0.006112						6.3	-0.379445	0.000555						6.3	-0.001573	-0.001573						6.3	-0.102216	-0.202216
6.31667	-0.213763	0.006237						6.31667	-0.379504	0.000496						6.31667	-0.000914	-0.000914						6.31667	-0.102314	-0.202314
6.33333	-0.214219	0.005781						6.33333	-0.37949	0.00051						6.33333	-0.000386	-0.000386						6.33333	-0.102865	-0.202865
6.35	-0.215036	0.004964						6.35	-0.37952	0.00048						6.35	-4e-06	-4e-06						6.35	-0.103743	-0.203743
6.36667	-0.216004	0.003996						6.36667	-0.37959	0.00041						6.36667	0.000168	0.000168						6.36667	-0.104492	-0.204492
6.38333	-0.216721	0.003279						6.38333	-0.37955	0.00045						6.38333	0.00042	0.00042						6.38333	-0.10474	-0.20474
6.4	-0.217248	0.002752						6.4	-0.37932	0.00068						6.4	0.000572	0.000572						6.4	-0.104298	-0.204298
6.41667	-0.217845	0.002155						6.41667	-0.3791	0.0009						6.41667	0.000725	0.000725						6.41667	-0.103716	-0.203716
6.43333	-0.218532	0.001468						6.43333	-0.37918	0.00082						6.43333	0.001117	0.001117						6.43333	-0.103315	-0.203315
6.45	-0.219067	0.000933						6.45	-0.379334	0.000666						6.45	0.001748	0.001748						6.45	-0.103237	-0.203237
6.46667	-0.219831	0.000169						6.46667	-0.379565	0.000435						6.46667	0.002195	0.002195						6.46667	-0.103427	-0.203427
6.48333	-0.220944	-0.000944						6.48333	-0.379826	0.000174						6.48333	0.002592	0.002592						6.48333	-0.103517	-0.203517
6.5	-0.221968	-0.001968						6.5	-0.379796	0.000204						6.5	0.002519	0.002519						6.5	-0.102917	-0.202917
6.51667	-0.223132	-0.003132						6.51667	-0.379767	0.000233						6.51667	0.002467	0.002467						6.51667	-0.102077	-0.202077
6.53333	-0.224555	-0.004555						6.53333	-0.380147	-0.000147						6.53333	0.002494	0.002494						6.53333	-0.101836	-0.201836
6.55	-0.225499	-0.005499						6.55	-0.380588	-0.000588						6.55	0.002451	0.002451						6.55	-0.101766	-0.201766
6.56667	-0.225288	-0.005288						6.56667	-0.380662	-0.000662						6.56667	0.002491	0.002491						6.56667	-0.101264	-0.201264
6.58333	-0.225743	-0.005743						6.58333	-0.380565	-0.000565						6.58333	0.00237	0.00237						6.58333	-0.100951	-0.200951
6.6	-0.226537	-0.006537						6.6	-0.380489	-0.000489						6.6	0.002278	0.002278						6.6	-0.100747	-0.200747
6.61667	-0.227632	-0.007632						6.61667	-0.380472	-0.000472						6.61667	0.001926	0.001926						6.61667	-0.100193	-0.200193
6.63333	-0.228376	-0.008376						6.63333	-0.380456	-0.000456						6.63333	0.001374	0.001374						6.63333	-0.09984	-0.19984
6.65	-0.22792	-0.00792						6.65	-0.380289	-0.000289						6.65	0.000883	0.000883						6.65	-0.099846	-0.199846
6.66667	-0.227135	-0.007135						6.66667	-0.380203	-0.000203						6.66667	0.000641	0.000641						6.66667	-0.100132	-0.200132
6.68333	-0.226722	-0.006722						6.68333	-0.380197	-0.000197						6.68333	0.000412	0.000412						6.68333	-0.100169	-0.200169
6.7	-0.226468	-0.006468						6.7	-0.380294	-0.000294						6.7	0.000219	0.000219						6.7	-0.099724	-0.199724
6.71667	-0.226324	-0.006324						6.71667	-0.380521	-0.000521						6.71667	0.000235	0.000235						6.71667	-0.099439	-0.199439
6.73333	-0.22624	-0.00624						6.73333	-0.380388	-0.000388						6.73333	0.000272	0.000272						6.73333	-0.099615	-0.199615
6.75	-0.226336	-0.006336						6.75	-0.379945	5.5e-05						6.75	-2.1e-05	-2.1e-05						6.75	-0.09982	-0.19982
6.76667	-0.226291	-0.006291						6.76667	-0.379272	0.000728						6.76667	7.5e-05	7.5e-05						6.76667	-0.099915	-0.199915
6.78333	-0.225977	-0.005977						6.78333	-0.378749	0.001251						6.78333	4.2e-05	4.2e-05						6.78333	-0.099901	-0.199901
6.8	-0.225212	-0.005212						6.8	-0.378603	0.001397						6.8	-0.000198	-0.000198						6.8	-0.100066	-0.200066
6.81667	-0.224472	-0.004472						6.81667	-0.378313	0.001687						6.81667	-0.00027	-0.00027						6.81667	-0.100392	-0.200392
6.83333	-0.223622	-0.003622						6.83333	-0.378083	0.001917						6.83333	-5.2e-05	-5.2e-05						6.83333	-0.100899	-0.200899
6.85	-0.223202	-0.003202						6.85	-0.378072	0.001928						6.85	0.000206	0.000206						6.85	-0.100955	-0.200955
6.86667	-0.223002	-0.003002						6.86667	-0.377772	0.002228						6.86667	-0.000155	-0.000155						6.86667	-0.100072	-0.200072
6.88333	-0.223432	-0.003432						6.88333	-0.377452	0.002548						6.88333	-0.000297	-0.000297						6.88333	-0.100008	-0.200008
6.9	-0.223752	-0.003752						6.9	-0.377121	0.002879						6.9	0.000501	0.000501						6.9	-0.101385	-0.201385
6.91667	-0.224032	-0.004032						6.91667	-0.377431	0.002569						6.91667	0.000979	0.000979						6.91667	-0.102191	-0.202191
6.93333	-0.223506	-0.003506						6.93333	-0.376946	0.003054						6.93333	0.001908	0.001908						6.93333	-0.10114	-0.20114
6.95	-0.223074	-0.003074						6.95	-0.375938	0.004062						6.95	0.002055	0.002055						6.95	-0.10228	-0.20228
6.96667	-0.222192	-0.002192						6.96667	-0.37671	0.00329						6.96667	0.001702	0.001702						6.96667	-0.104569	-0.204569
6.98333	-0.22126	-0.00126						6.98333	-0.378221	0.001779						6.98333	0.004489	0.004489						6.98333	-0.107069	-0.207069
7	-0.223688	-0.003688						7	-0.378003	0.001997						7	0.010216	0.010216						7	-0.105068	-0.205068
7.01667	-0.227416	-0.007416						7.01667	-0.377545	0.002455						7.01667	0.008004	0.008004						7.01667	-0.102247	-0.202247
7.03333	-0.233304	-0.013304						7.03333	-0.378726	0.001274						7.03333	-0.017279	-0.017279						7.03333	-0.096197	-0.196197
7.05	-0.248114	-0.028114						7.05	-0.403006	-0.023006						7.05	-0.031899	-0.031899						7.05	-0.085926	-0.185926
7.06667	-0.268332	-0.048332						7.06667	-0.438675	-0.058675						7.06667	-0.02189	-0.02189						7.06667	-0.086096	-0.186096
7.08333	-0.285501	-0.065501						7.08333	-0.471643	-0.091643						7.08333	0.009039	0.009039						7.08333	-0.094665	-0.194665
7.1	-0.293309	-0.073309						7.1	-0.494642	-0.114642						7.1	0.028959	0.028959						7.1	-0.110475	-0.210475
7.11667	-0.297607	-0.077607						7.11667	-0.50815	-0.12815						7.11667	0.029098	0.029098						7.11667	-0.123344	-0.223344
7.13333	-0.294906	-0.074906						7.13333	-0.513659	-0.133659						7.13333	0.031867	0.031867						7.13333	-0.130434	-0.230434
7.15	-0.271734	-0.051734						7.15	-0.514987	-0.134987						7.15	0.033646	0.033646						7.15	-0.134673	-0.234673
7.16667	-0.2401	-0.0201						7.16667	-0.513958	-0.133958						7.16667	0.028165	0.028165						7.16667	-0.137042	-0.237042
7.18333	-0.214397	0.005603						7.18333	-0.517442	-0.137442						7.18333	0.016794	0.016794						7.18333	-0.137479	-0.237479
7.2	-0.196543	0.023457						7.2	-0.521546	-0.141546						7.2	6.3e-05	6.3e-05						7.2	-0.137697	-0.237697
7.21667	-0.18858	0.03142						7.21667	-0.523299	-0.143299						7.21667	-0.006277	-0.006277						7.21667	-0.139564	-0.239564
7.23333	-0.186977	0.033023						7.23333	-0.523263	-0.143263						7.23333	-0.010178	-0.010178						7.23333	-0.142172	-0.242172
7.25	-0.188793	0.031207						7.25	-0.522527	-0.142527						7.25	-0.007729	-0.007729						7.25	-0.14536	-0.24536
7.26667	-0.19277	0.02723						7.26667	-0.519901	-0.139901						7.26667	-0.0059	-0.0059						7.26667	-0.147967	-0.247967
7.28333	-0.196788	0.023212						7.28333	-0.51514	-0.13514						7.28333	-0.001533	-0.001533						7.28333	-0.149046	-0.249046
7.3	-0.20031	0.01969						7.3	-0.508397	-0.128397						7.3	-0.004601	-0.004601						7.3	-0.149217	-0.249217
7.31667	-0.203031	0.016969						7.31667	-0.500155	-0.120155						7.31667	-0.01648	-0.01648						7.31667	-0.148239	-0.248239
7.33333	-0.205262	0.014738						7.33333	-0.491532	-0.111532						7.33333	-0.023628	-0.023628						7.33333	-0.14515	-0.24515
7.35	-0.207264	0.012736						7.35	-0.482579	-0.102579						7.35	0.001083	0.001083						7.35	-0.140632	-0.240632
7.36667	-0.209075	0.010925						7.36667	-0.473577	-0.093577						7.36667	0.015495	0.015495						7.36667	-0.135763	-0.235763
7.38333	-0.211096	0.008904						7.38333	-0.465094	-0.085094						7.38333	0.010046	0.010046						7.38333	-0.130915	-0.230915
7.4	-0.2135	0.0065						7.4	-0.457429	-0.077429						7.4	0.004204	0.004204						7.4	-0.12664	-0.22664
7.41667	-0.215749	0.004251						7.41667	-0.450319	-0.070319						7.41667	0.003542	0.003542						7.41667	-0.123349	-0.223349
7.43333	-0.217709	0.002291						7.43333	-0.443318	-0.063318						7.43333	0.001371	0.001371						7.43333	-0.120378	-0.220378
7.45	-0.219378	0.000622						7.45	-0.436637	-0.056637						7.45	-0.001471	-0.001471						7.45	-0.117758	-0.217758
7.46667	-0.220997	-0.000997						7.46667	-0.430547	-0.050547						7.46667	-0.003383	-0.003383						7.46667	-0.115497	-0.215497
7.48333	-0.222397	-0.002397						7.48333	-0.424816	-0.044816						7.48333	-0.005134	-0.005134						7.48333	-0.113536	-0.213536
7.5	-0.223566	-0.003566						7.5	-0.419836	-0.039836						7.5	-0.004946	-0.004946						7.5	-0.111575	-0.211575
7.51667	-0.224625	-0.004625						7.51667	-0.415415	-0.035415						7.51667	-0.005568	-0.005568						7.51667	-0.109544	-0.209544
7.53333	-0.225532	-0.005532						7.53333	-0.411593	-0.031593						7.53333	-0.007051	-0.007051						7.53333	-0.107542	-0.207542
7.55	-0.22612	-0.00612						7.55	-0.408173	-0.028173						7.55	-0.008915	-0.008915						7.55	-0.105803	-0.205803
7.56667	-0.226687	-0.006687						7.56667	-0.405133	-0.025133						7.56667	-0.009049	-0.009049						7.56667	-0.104414	-0.204414
7.58333	-0.227135	-0.007135						7.58333	-0.402313	-0.022313						7.58333	-0.009043	-0.009043						7.58333	-0.103135	-0.203135
7.6	-0.227582	-0.007582						7.6	-0.399413	-0.019413						7.6	-0.007787	-0.007787						7.6	-0.102066	-0.202066
7.61667	-0.22804	-0.00804						7.61667	-0.396592	-0.016592						7.61667	-0.007082	-0.007082						7.61667	-0.101888	-0.201888
7.63333	-0.228367	-0.008367						7.63333	-0.393852	-0.013852						7.63333	-0.008476	-0.008476						7.63333	-0.102189	-0.202189
7.65	-0.228713	-0.008713						7.65	-0.391581	-0.011581						7.65	-0.006155	-0.006155						7.65	-0.102212	-0.202212
7.66667	-0.228928	-0.008928						7.66667	-0.389898	-0.009898						7.66667	-0.000761	-0.000761						7.66667	-0.102203	-0.202203
7.68333	-0.228873	-0.008873						7.68333	-0.388325	-0.008325						7.68333	0.006302	0.006302						7.68333	-0.102154	-0.202154
7.7	-0.228368	-0.008368						7.7	-0.386692	-0.006692						7.7	0.009856	0.009856						7.7	-0.102154	-0.202154
7.71667	-0.227743	-0.007743						7.71667	-0.385019	-0.005019						7.71667	0.00293	0.00293						7.71667	-0.102375	-0.202375
7.73333	-0.226968	-0.006968						7.73333	-0.383486	-0.003486						7.73333	-0.004666	-0.004666						7.73333	-0.102465	-0.202465
7.75	-0.226383	-0.006383						7.75	-0.382133	-0.002133						7.75	-0.006692	-0.006692						7.75	-0.102266	-0.202266
7.76667	-0.226179	-0.006179						7.76667	-0.381246	-0.001246						7.76667	-0.004704	-0.004704						7.76667	-0.102209	-0.202209
7.78333	-0.226222	-0.006222						7.78333	-0.380993	-0.000993						7.78333	-0.003762	-0.003762						7.78333	-0.102123	-0.202123
7.8	-0.226195	-0.006195						7.8	-0.38083	-0.00083						7.8	-0.001039	-0.001039						7.8	-0.101647	-0.201647
7.81667	-0.226008	-0.006008						7.81667	-0.380607	-0.000607						7.81667	0.000123	0.000123						7.81667	-0.101242	-0.201242
7.83333	-0.225542	-0.005542						7.83333	-0.380144	-0.000144						7.83333	0.001455	0.001455						7.83333	-0.101226	-0.201226
7.85	-0.225065	-0.005065						7.85	-0.379392	0.000608						7.85	0.001948	0.001948						7.85	-0.101511	-0.201511
7.86667	-0.224548	-0.004548						7.86667	-0.378839	0.001161						7.86667	0.00201	0.00201						7.86667	-0.101465	-0.201465
7.88333	-0.223863	-0.003863						7.88333	-0.378454	0.001546						7.88333	0.00234	0.00234						7.88333	-0.1014	-0.2014
7.9	-0.223356	-0.003356						7.9	-0.377927	0.002073						7.9	0.001271	0.001271						7.9	-0.101428	-0.201428
7.91667	-0.222999	-0.002999						7.91667	-0.37734	0.00266						7.91667	0.000742	0.000742						7.91667	-0.101346	-0.201346
7.93333	-0.222523	-0.002523						7.93333	-0.377084	0.002916						7.93333	0.001044	0.001044						7.93333	-0.101144	-0.201144
7.95	-0.221696	-0.001696						7.95	-0.377067	0.002933						7.95	0.001355	0.001355						7.95	-0.100812	-0.200812
7.96667	-0.221019	-0.001019						7.96667	-0.37713	0.00287						7.96667	0.000356	0.000356						7.96667	-0.1003	-0.2003
7.98333	-0.220412	-0.000412						7.98333	-0.377063	0.002937						7.98333	-0.000402	-0.000402						7.98333	-0.099878	-0.199878
8	-0.219856	0.000144						8	-0.376923	0.003077						8	-0.000537	-0.000537						8	-0.099886	-0.199886
8.01667	-0.219756	0.000244						8.01667	-0.376827	0.003173						8.01667	-0.000166	-0.000166						8.01667	-0.100276	-0.200276
8.03333	-0.219846	0.000154						8.03333	-0.376942	0.003058						8.03333	-0.001675	-0.001675						8.03333	-0.100356	-0.200356
8.05	-0.219816	0.000184						8.05	-0.377307	0.002693						8.05	0.000916	0.000916						8.05	-0.099766	-0.199766
8.06667	-0.219786	0.000214						8.06667	-0.377661	0.002339						8.06667	0.005606	0.005606						8.06667	-0.099436	-0.199436
8.08333	-0.219776	0.000224						8.08333	-0.377936	0.002064						8.08333	0.005747	0.005747						8.08333	-0.099406	-0.199406
8.1	-0.219656	0.000344						8.1	-0.378041	0.001959						8.1	0.006828	0.006828						8.1	-0.099506	-0.199506
8.11667	-0.219556	0.000444						8.11667	-0.377845	0.002155						8.11667	0.005129	0.005129						8.11667	-0.099806	-0.199806
8.13333	-0.219481	0.000519						8.13333	-0.377534	0.002466						8.13333	-0.001246	-0.001246						8.13333	-0.100375	-0.200375
8.15	-0.219316	0.000684						8.15	-0.377259	0.002741						8.15	-0.008375	-0.008375						8.15	-0.100665	-0.200665
8.16667	-0.21922	0.00078						8.16667	-0.377073	0.002927						8.16667	-0.013484	-0.013484						8.16667	-0.100365	-0.200365
8.18333	-0.219244	0.000756						8.18333	-0.376988	0.003012						8.18333	-0.014303	-0.014303						8.18333	-0.099855	-0.199855
8.2	-0.219308	0.000692						8.2	-0.377012	0.002988						8.2	-0.012992	-0.012992						8.2	-0.099774	-0.199774
8.21667	-0.219563	0.000437						8.21667	-0.377336	0.002664						8.21667	-0.011851	-0.011851						8.21667	-0.099724	-0.199724
8.23333	-0.219737	0.000263						8.23333	-0.377911	0.002089						8.23333	-0.00995	-0.00995						8.23333	-0.099824	-0.199824
8.25	-0.219843	0.000157						8.25	-0.378384	0.001616						8.25	-0.005032	-0.005032						8.25	-0.100082	-0.200082
8.26667	-0.220175	-0.000175						8.26667	-0.378548	0.001452						8.26667	-0.002249	-0.002249						8.26667	-0.10033	-0.20033
8.28333	-0.220766	-0.000766						8.28333	-0.378562	0.001438						8.28333	-0.003756	-0.003756						8.28333	-0.100547	-0.200547
8.3	-0.221178	-0.001178						8.3	-0.378546	0.001454						8.3	-0.003173	-0.003173						8.3	-0.100835	-0.200835
8.31667	-0.221419	-0.001419						8.31667	-0.37886	0.00114						8.31667	-0.00739	-0.00739						8.31667	-0.100942	-0.200942
8.33333	-0.221471	-0.001471						8.33333	-0.378984	0.001016						8.33333	-0.011067	-0.011067						8.33333	-0.10106	-0.20106
8.35	-0.221283	-0.001283						8.35	-0.378838	0.001162						8.35	0.010135	0.010135						8.35	-0.101007	-0.201007
8.36667	-0.221004	-0.001004						8.36667	-0.378859	0.001141						8.36667	0.018061	0.018061						8.36667	-0.101012	-0.201012
8.38333	-0.220596	-0.000596						8.38333	-0.378729	0.001271						8.38333	0.016721	0.016721						8.38333	-0.101355	-0.201355
8.4	-0.220247	-0.000247						8.4	-0.37859	0.00141						8.4	0.014101	0.014101						8.4	-0.101368	-0.201368
8.41667	-0.219769	0.000231						8.41667	-0.378471	0.001529						8.41667	0.011321	0.011321						8.41667	-0.10114	-0.20114
8.43333	-0.21924	0.00076						8.43333	-0.378501	0.001499						8.43333	0.007991	0.007991						8.43333	-0.100563	-0.200563
8.45	-0.218792	0.001208						8.45	-0.378822	0.001178						8.45	0.005301	0.005301						8.45	-0.099826	-0.199826
8.46667	-0.218544	0.001456						8.46667	-0.379063	0.000937						8.46667	0.002611	0.002611						8.46667	-0.099119	-0.199119
8.48333	-0.218164	0.001836						8.48333	-0.379168	0.000832						8.48333	-9.7e-05	-9.7e-05						8.48333	-0.098619	-0.198619
8.5	-0.217854	0.002146						8.5	-0.379413	0.000587						8.5	-0.002703	-0.002703						8.5	-0.098403	-0.198403
8.51667	-0.217374	0.002626						8.51667	-0.379918	8.2e-05						8.51667	-0.005538	-0.005538						8.51667	-0.098457	-0.198457
8.53333	-0.217024	0.002976						8.53333	-0.380014	-1.4e-05						8.53333	-0.008493	-0.008493						8.53333	-0.098481	-0.198481
8.55	-0.216964	0.003036						8.55	-0.379859	0.000141						8.55	-0.010758	-0.010758						8.55	-0.098416	-0.198416
8.56667	-0.217113	0.002887						8.56667	-0.379634	0.000366						8.56667	-0.012903	-0.012903						8.56667	-0.09835	-0.19835
8.58333	-0.217023	0.002977						8.58333	-0.37953	0.00047						8.58333	-0.014999	-0.014999						8.58333	-0.098214	-0.198214
8.6	-0.216728	0.003272						8.6	-0.379622	0.000378						8.6	-0.010287	-0.010287						8.6	-0.098297	-0.198297
8.61667	-0.216213	0.003787						8.61667	-0.379936	6.4e-05						8.61667	-0.001424	-0.001424						8.61667	-0.0984	-0.1984
8.63333	-0.215577	0.004423						8.63333	-0.380331	-0.000331						8.63333	0.009928	0.009928						8.63333	-0.098423	-0.198423
8.65	-0.215212	0.004788						8.65	-0.380465	-0.000465						8.65	0.009161	0.009161						8.65	-0.098536	-0.198536
8.66667	-0.214876	0.005124						8.66667	-0.38039	-0.00039						8.66667	0.005634	0.005634						8.66667	-0.098559	-0.198559
8.68333	-0.21472	0.00528						8.68333	-0.380474	-0.000474						8.68333	0.003006	0.003006						8.68333	-0.098152	-0.198152
8.7	-0.214895	0.005105						8.7	-0.380429	-0.000429						8.7	0.003119	0.003119						8.7	-0.097625	-0.197625
8.71667	-0.215479	0.004521						8.71667	-0.380623	-0.000623						8.71667	0.003422	0.003422						8.71667	-0.096938	-0.196938
8.73333	-0.216112	0.003888						8.73333	-0.380962	-0.000962						8.73333	0.002069	0.002069						8.73333	-0.096201	-0.196201
8.75	-0.216639	0.003361						8.75	-0.3812	-0.0012						8.75	0.000546	0.000546						8.75	-0.095723	-0.195723
8.76667	-0.217326	0.002674						8.76667	-0.381499	-0.001499						8.76667	-8.7e-05	-8.7e-05						8.76667	-0.095685	-0.195685
8.78333	-0.218014	0.001986						8.78333	-0.381737	-0.001737						8.78333	-0.00032	-0.00032						8.78333	-0.095867	-0.195867
8.8	-0.218441	0.001559						8.8	-0.381866	-0.001866						8.8	-6.3e-05	-6.3e-05						8.8	-0.096509	-0.196509
8.81667	-0.219028	0.000972						8.81667	-0.382284	-0.002284						8.81667	-0.000656	-0.000656						8.81667	-0.097531	-0.197531
8.83333	-0.219605	0.000395						8.83333	-0.382413	-0.002413						8.83333	-0.001248	-0.001248						8.83333	-0.098573	-0.198573
8.85	-0.220141	-0.000141						8.85	-0.382007	-0.002007						8.85	-0.000709	-0.000709						8.85	-0.09968	-0.19968
8.86667	-0.220461	-0.000461						8.86667	-0.381717	-0.001717						8.86667	0.000181	0.000181						8.86667	-0.100716	-0.200716
8.88333	-0.220511	-0.000511						8.88333	-0.381526	-0.001526						8.88333	0.000951	0.000951						8.88333	-0.101362	-0.201362
8.9	-0.220421	-0.000421						8.9	-0.381596	-0.001596						8.9	0.000511	0.000511						8.9	-0.101138	-0.201138
8.91667	-0.22043	-0.00043						8.91667	-0.381756	-0.001756						8.91667	-4.8e-05	-4.8e-05						8.91667	-0.100494	-0.200494
8.93333	-0.22056	-0.00056						8.93333	-0.381775	-0.001775						8.93333	0.001032	0.001032						8.93333	-0.09988	-0.19988
8.95	-0.22086	-0.00086						8.95	-0.381635	-0.001635						8.95	0.002162	0.002162						8.95	-0.099366	-0.199366
8.96667	-0.2214	-0.0014						8.96667	-0.381588	-0.001588						8.96667	0.003347	0.003347						8.96667	-0.099163	-0.199163
8.98333	-0.221912	-0.001912						8.98333	-0.381461	-0.001461						8.98333	0.004377	0.004377						8.98333	-0.099051	-0.199051
9	-0.222364	-0.002364						9	-0.381364	-0.001364						9	0.005037	0.005037						9	-0.098708	-0.198708
9.01667	-0.222396	-0.002396						9.01667	-0.381437	-0.001437						9.01667	0.005737	0.005737						9.01667	-0.098726	-0.198726
9.03333	-0.222367	-0.002367						9.03333	-0.38181	-0.00181						9.03333	0.006527	0.006527						9.03333	-0.099013	-0.199013
9.05	-0.222159	-0.002159						9.05	-0.381944	-0.001944						9.05	0.008157	0.008157						9.05	-0.099581	-0.199581
9.06667	-0.221941	-0.001941						9.06667	-0.381857	-0.001857						9.06667	0.009127	0.009127						9.06667	-0.100438	-0.200438
9.08333	-0.221939	-0.001939						9.08333	-0.381734	-0.001734						9.08333	0.009678	0.009678						9.08333	-0.101059	-0.201059
9.1	-0.221758	-0.001758						9.1	-0.381339	-0.001339						9.1	0.00934	0.00934						9.1	-0.101476	-0.201476
9.11667	-0.221647	-0.001647						9.11667	-0.380554	-0.000554						9.11667	0.009701	0.009701						9.11667	-0.101943	-0.201943
9.13333	-0.221596	-0.001596						9.13333	-0.379929	7.1e-05						9.13333	0.007653	0.007653						9.13333	-0.102601	-0.202601
9.15	-0.221456	-0.001456						9.15	-0.379594	0.000406						9.15	0.005085	0.005085						9.15	-0.103238	-0.203238
9.16667	-0.221325	-0.001325						9.16667	-0.379349	0.000651						9.16667	-0.002404	-0.002404						9.16667	-0.103555	-0.203555
9.18333	-0.221304	-0.001304						9.18333	-0.379364	0.000636						9.18333	-0.010982	-0.010982						9.18333	-0.103562	-0.203562
9.2	-0.221568	-0.001568						9.2	-0.379647	0.000353						9.2	-0.012555	-0.012555						9.2	-0.103342	-0.203342
9.21667	-0.221687	-0.001687						9.21667	-0.380053	-5.3e-05						9.21667	-0.010985	-0.010985						9.21667	-0.103125	-0.203125
9.23333	-0.221697	-0.001697						9.23333	-0.380129	-0.000129						9.23333	-0.008964	-0.008964						9.23333	-0.103078	-0.203078
9.25	-0.221586	-0.001586						9.25	-0.379864	0.000136						9.25	-0.007204	-0.007204						9.25	-0.102951	-0.202951
9.26667	-0.221336	-0.001336						9.26667	-0.3797	0.0003						9.26667	-0.006484	-0.006484						9.26667	-0.102784	-0.202784
9.28333	-0.221045	-0.001045						9.28333	-0.379436	0.000564						9.28333	-0.006133	-0.006133						9.28333	-0.102757	-0.202757
9.3	-0.220725	-0.000725						9.3	-0.379022	0.000978						9.3	-0.005243	-0.005243						9.3	-0.102631	-0.202631
9.31667	-0.220404	-0.000404						9.31667	-0.378768	0.001232						9.31667	-0.005102	-0.005102						9.31667	-0.102654	-0.202654
9.33333	-0.22042	-0.00042						9.33333	-0.378575	0.001425						9.33333	-0.005269	-0.005269						9.33333	-0.103034	-0.203034
9.35	-0.220886	-0.000886						9.35	-0.378452	0.001548						9.35	-0.004937	-0.004937						9.35	-0.103435	-0.203435
9.36667	-0.221132	-0.001132						9.36667	-0.378139	0.001861						9.36667	-0.003985	-0.003985						9.36667	-0.103566	-0.203566
9.38333	-0.221238	-0.001238						9.38333	-0.377946	0.002054						9.38333	-0.003053	-0.003053						9.38333	-0.103506	-0.203506
9.4	-0.221244	-0.001244						9.4	-0.377833	0.002167						9.4	-0.00261	-0.00261						9.4	-0.103647	-0.203647
9.41667	-0.22119	-0.00119						9.41667	-0.37792	0.00208						9.41667	-0.002818	-0.002818						9.41667	-0.103718	-0.203718
9.43333	-0.220956	-0.000956						9.43333	-0.378097	0.001903						9.43333	-0.002856	-0.002856						9.43333	-0.103689	-0.203689
9.45	-0.220291	-0.000291						9.45	-0.378434	0.001566						9.45	-0.002276	-0.002276						9.45	-0.10339	-0.20339
9.46667	-0.219708	0.000292						9.46667	-0.378742	0.001258						9.46667	-0.001834	-0.001834						9.46667	-0.102604	-0.202604
9.48333	-0.219025	0.000975						9.48333	-0.378689	0.001311						9.48333	-0.001602	-0.001602						9.48333	-0.101489	-0.201489
9.5	-0.218532	0.001468						9.5	-0.378857	0.001143						9.5	-0.00123	-0.00123						9.5	-0.100543	-0.200543
9.51667	-0.217759	0.002241						9.51667	-0.379095	0.000905						9.51667	-0.001869	-0.001869						9.51667	-0.099758	-0.199758
9.53333	-0.216985	0.003015						9.53333	-0.379093	0.000907						9.53333	-0.002187	-0.002187						9.53333	-0.099002	-0.199002
9.55	-0.216492	0.003508						9.55	-0.37893	0.00107						9.55	-0.001605	-0.001605						9.55	-0.098507	-0.198507
9.56667	-0.216467	0.003533						9.56667	-0.378627	0.001373						9.56667	-0.001155	-0.001155						9.56667	-0.098514	-0.198514
9.58333	-0.21668	0.00332						9.58333	-0.378608	0.001392						9.58333	-0.001123	-0.001123						9.58333	-0.098904	-0.198904
9.6	-0.216993	0.003007						9.6	-0.37892	0.00108						9.6	-0.000281	-0.000281						9.6	-0.099374	-0.199374
9.61667	-0.217636	0.002364						9.61667	-0.379321	0.000679						9.61667	0.000471	0.000471						9.61667	-0.099624	-0.199624
9.63333	-0.217919	0.002081						9.63333	-0.379813	0.000187						9.63333	0.001243	0.001243						9.63333	-0.099574	-0.199574
9.65	-0.218812	0.001188						9.65	-0.380224	-0.000224						9.65	0.001175	0.001175						9.65	-0.099214	-0.199214
9.66667	-0.219125	0.000875						9.66667	-0.380545	-0.000545						9.66667	0.000837	0.000837						9.66667	-0.098794	-0.198794
9.68333	-0.21965	0.00035						9.68333	-0.380787	-0.000787						9.68333	0.000381	0.000381						9.68333	-0.098493	-0.198493
9.7	-0.22019	-0.00019						9.7	-0.380933	-0.000933						9.7	0.000348	0.000348						9.7	-0.098331	-0.198331
9.71667	-0.220519	-0.000519						9.71667	-0.380808	-0.000808						9.71667	0.000815	0.000815						9.71667	-0.098178	-0.198178
9.73333	-0.220528	-0.000528						9.73333	-0.380504	-0.000504						9.73333	0.002062	0.002062						9.73333	-0.097996	-0.197996
9.75	-0.220697	-0.000697						9.75	-0.380209	-0.000209						9.75	0.002779	0.002779						9.75	-0.098084	-0.198084
9.76667	-0.221136	-0.001136						9.76667	-0.380125	-0.000125						9.76667	0.002607	0.002607						9.76667	-0.098041	-0.198041
9.78333	-0.221765	-0.001765						9.78333	-0.380081	-8.1e-05						9.78333	0.001834	0.001834						9.78333	-0.097819	-0.197819
9.8	-0.222649	-0.002649						9.8	-0.380123	-0.000123						9.8	0.002256	0.002256						9.8	-0.097735	-0.197735
9.81667	-0.223731	-0.003731						9.81667	-0.380173	-0.000173						9.81667	0.002999	0.002999						9.81667	-0.097795	-0.197795
9.83333	-0.224574	-0.004574						9.83333	-0.380092	-9.2e-05						9.83333	0.003193	0.003193						9.83333	-0.097815	-0.197815
9.85	-0.225707	-0.005707						9.85	-0.379902	9.8e-05						9.85	0.002776	0.002776						9.85	-0.097935	-0.197935
9.86667	-0.22669	-0.00669						9.86667	-0.379942	5.8e-05						9.86667	0.00212	0.00212						9.86667	-0.098215	-0.198215
9.88333	-0.227173	-0.007173						9.88333	-0.380291	-0.000291						9.88333	0.002313	0.002313						9.88333	-0.098595	-0.198595
9.9	-0.226995	-0.006995						9.9	-0.380071	-7.1e-05						9.9	0.003087	0.003087						9.9	-0.099155	-0.199155
9.91667	-0.226458	-0.006458						9.91667	-0.37965	0.00035						9.91667	0.00402	0.00402						9.91667	-0.100055	-0.200055
9.93333	-0.225977	-0.005977						9.93333	-0.379212	0.000788						9.93333	0.00461	0.00461						9.93333	-0.100425	-0.200425
9.95	-0.226527	-0.006527						9.95	-0.378564	0.001436						9.95	0.00614	0.00614						9.95	-0.100665	-0.200665
9.96667	-0.228216	-0.008216						9.96667	-0.378825	0.001175						9.96667	0.0068	0.0068						9.96667	-0.099995	-0.199995
9.98333	-0.230485	-0.010485						9.98333	-0.378957	0.001043						9.98333	0.00641	0.00641						9.98333	-0.099565	-0.199565
10	-0.231914	-0.011914						10	-0.378189	0.001811						10	0.00662	0.00662						10	-0.100085	-0.200085
10.0167	-0.234353	-0.014353						10.0167	-0.37633	0.00367						10.0167	0.00914	0.00914						10.0167	-0.100975	-0.200975
10.0333	-0.238292	-0.018292						10.0333	-0.381172	-0.001172						10.0333	0.0047	0.0047						10.0333	-0.097035	-0.197035
10.05	-0.247013	-0.027013						10.05	-0.400465	-0.020465						10.05	0.007568	0.007568						10.05	-0.088838	-0.188838
10.0667	-0.25515	-0.03515						10.0667	-0.422218	-0.042218						10.0667	0.009333	0.009333						10.0667	-0.089181	-0.189181
10.0833	-0.259898	-0.039898						10.0833	-0.443212	-0.063212						10.0833	0.011359	0.011359						10.0833	-0.096105	-0.196105
10.1	-0.267006	-0.047006						10.1	-0.456275	-0.076275						10.1	0.011704	0.011704						10.1	-0.109948	-0.209948
10.1167	-0.271874	-0.051874						10.1167	-0.462328	-0.082328						10.1167	0.011239	0.011239						10.1167	-0.123042	-0.223042
10.1333	-0.269991	-0.049991						10.1333	-0.464062	-0.084062						10.1333	0.011084	0.011084						10.1333	-0.130845	-0.230845
10.15	-0.254709	-0.034709						10.15	-0.463715	-0.083715						10.15	0.012029	0.012029						10.15	-0.133839	-0.233839
10.1667	-0.228284	-0.008284						10.1667	-0.462376	-0.082376						10.1667	0.012663	0.012663						10.1667	-0.134828	-0.234828
10.1833	-0.207505	0.012495						10.1833	-0.461531	-0.081531						10.1833	0.012009	0.012009						10.1833	-0.132338	-0.232338
10.2	-0.198536	0.021464						10.2	-0.464057	-0.084057						10.2	0.011075	0.011075						10.2	-0.130897	-0.230897
10.2167	-0.196957	0.023043						10.2167	-0.466432	-0.086432						10.2167	0.010231	0.010231						10.2167	-0.131697	-0.231697
10.2333	-0.199988	0.020012						10.2333	-0.467188	-0.087188						10.2333	0.009457	0.009457						10.2333	-0.132657	-0.232657
10.25	-0.203878	0.016122						10.25	-0.466433	-0.086433						10.25	0.008384	0.008384						10.25	-0.135046	-0.235046
10.2667	-0.207239	0.012761						10.2667	-0.464369	-0.084369						10.2667	0.00775	0.00775						10.2667	-0.138336	-0.238336
10.2833	-0.210701	0.009299						10.2833	-0.461083	-0.081083						10.2833	0.007247	0.007247						10.2833	-0.137685	-0.237685
10.3	-0.213436	0.006564						10.3	-0.456592	-0.076592						10.3	0.006049	0.006049						10.3	-0.136675	-0.236675
10.3167	-0.215201	0.004799						10.3167	-0.45115	-0.07115						10.3167	0.004652	0.004652						10.3167	-0.136284	-0.236284
10.3333	-0.216466	0.003534						10.3333	-0.445888	-0.065888						10.3333	0.003395	0.003395						10.3333	-0.134304	-0.234304
10.35	-0.217411	0.002589						10.35	-0.441006	-0.061006						10.35	0.002208	0.002208						10.35	-0.130923	-0.230923
10.3667	-0.218747	0.001253						10.3667	-0.436244	-0.056244						10.3667	0.00137	0.00137						10.3667	-0.126653	-0.226653
10.3833	-0.220212	-0.000212						10.3833	-0.431872	-0.051872						10.3833	0.000223	0.000223						10.3833	-0.122293	-0.222293
10.4	-0.221827	-0.001827						10.4	-0.427878	-0.047878						10.4	-0.000899	-0.000899						10.4	-0.11817	-0.21817
10.4167	-0.223453	-0.003453						10.4167	-0.423949	-0.043949						10.4167	-0.001524	-0.001524						10.4167	-0.114538	-0.214538
10.4333	-0.2248	-0.0048						10.4333	-0.41999	-0.03999						10.4333	-0.002559	-0.002559						10.4333	-0.111665	-0.211665
10.45	-0.225687	-0.005687						10.45	-0.416281	-0.036281						10.45	-0.003584	-0.003584						10.45	-0.109733	-0.209733
10.4667	-0.226414	-0.006414						10.4667	-0.412983	-0.032983						10.4667	-0.004528	-0.004528						10.4667	-0.10838	-0.20838
10.4833	-0.22673	-0.00673						10.4833	-0.410034	-0.030034						10.4833	-0.004813	-0.004813						10.4833	-0.107498	-0.207498
10.5	-0.226667	-0.006667						10.5	-0.407165	-0.027165						10.5	-0.005148	-0.005148						10.5	-0.106895	-0.206895
10.5167	-0.226685	-0.006685						10.5167	-0.404527	-0.024527						10.5167	-0.005902	-0.005902						10.5167	-0.106482	-0.206482
10.5333	-0.226752	-0.006752						10.5333	-0.401912	-0.021912						10.5333	-0.006249	-0.006249						10.5333	-0.106181	-0.206181
10.55	-0.226439	-0.006439						10.55	-0.399377	-0.019377						10.55	-0.005676	-0.005676						10.55	-0.105941	-0.205941
10.5667	-0.225997	-0.005997						10.5667	-0.397242	-0.017242						10.5667	-0.004652	-0.004652						10.5667	-0.105771	-0.205771
10.5833	-0.225494	-0.005494						10.5833	-0.395667	-0.015667						10.5833	-0.003969	-0.003969						10.5833	-0.10575	-0.20575
10.6	-0.225091	-0.005091						10.6	-0.394432	-0.014432						10.6	-0.003435	-0.003435						10.6	-0.1061	-0.2061
10.6167	-0.224599	-0.004599						10.6167	-0.393137	-0.013137						10.6167	-0.002812	-0.002812						10.6167	-0.106219	-0.206219
10.6333	-0.223976	-0.003976						10.6333	-0.391621	-0.011621						10.6333	-0.003169	-0.003169						10.6333	-0.106279	-0.206279
10.65	-0.223536	-0.003536						10.65	-0.39	-0.01						10.65	-0.002564	-0.002564						10.65	-0.106102	-0.206102
10.6667	-0.223087	-0.003087						10.6667	-0.388268	-0.008268						10.6667	-0.001636	-0.001636						10.6667	-0.106022	-0.206022
10.6833	-0.222578	-0.002578						10.6833	-0.386426	-0.006426						10.6833	-0.001419	-0.001419						10.6833	-0.106162	-0.206162
10.7	-0.22224	-0.00224						10.7	-0.384984	-0.004984						10.7	-0.000632	-0.000632						10.7	-0.106682	-0.206682
10.7167	-0.221981	-0.001981						10.7167	-0.383621	-0.003621						10.7167	0.000256	0.000256						10.7167	-0.107012	-0.207012
10.7333	-0.221662	-0.001662						10.7333	-0.382429	-0.002429						10.7333	0.000853	0.000853						10.7333	-0.107272	-0.207272
10.75	-0.221163	-0.001163						10.75	-0.381717	-0.001717						10.75	0.00057	0.00057						10.75	-0.107452	-0.207452
10.7667	-0.220539	-0.000539						10.7667	-0.381484	-0.001484						10.7667	-0.001026	-0.001026						10.7667	-0.107748	-0.207748
10.7833	-0.220031	-3.1e-05						10.7833	-0.381438	-0.001438						10.7833	-0.002439	-0.002439						10.7833	-0.108119	-0.208119
10.8	-0.219522	0.000478						10.8	-0.381122	-0.001122						10.8	-0.004682	-0.004682						10.8	-0.108531	-0.208531
10.8167	-0.219503	0.000497						10.8167	-0.380426	-0.000426						10.8167	-0.006985	-0.006985						10.8167	-0.108972	-0.208972
10.8333	-0.219754	0.000246						10.8333	-0.379911	8.9e-05						10.8333	-0.008798	-0.008798						10.8333	-0.109484	-0.209484
10.85	-0.219936	6.4e-05						10.85	-0.379435	0.000565						10.85	-0.011201	-0.011201						10.85	-0.109806	-0.209806
10.8667	-0.219877	0.000123						10.8667	-0.379289	0.000711						10.8667	-0.012764	-0.012764						10.8667	-0.109587	-0.209587
10.8833	-0.21986	0.00014						10.8833	-0.379353	0.000647						10.8833	-0.014091	-0.014091						10.8833	-0.10914	-0.20914
10.9	-0.219994	6e-06						10.9	-0.379309	0.000691						10.9	-0.016311	-0.016311						10.9	-0.109008	-0.209008
10.9167	-0.220078	-7.8e-05						10.9167	-0.378985	0.001015						10.9167	-0.017521	-0.017521						10.9167	-0.108776	-0.208776
10.9333	-0.219932	6.8e-05						10.9333	-0.378832	0.001168						10.9333	-0.01665	-0.01665						10.9333	-0.108274	-0.208274
10.95	-0.219846	0.000154						10.95	-0.378708	0.001292						10.95	-0.01414	-0.01414						10.95	-0.107862	-0.207862
10.9667	-0.21975	0.00025						10.9667	-0.378624	0.001376						10.9667	-0.00011	-0.00011						10.9667	-0.107439	-0.207439
10.9833	-0.219665	0.000335						10.9833	-0.378981	0.001019						10.9833	0.007641	0.007641						10.9833	-0.106777	-0.206777
11	-0.219551	0.000449						11	-0.379427	0.000573						11	0.009733	0.009733						11	-0.105974	-0.205974
11.0167	-0.219342	0.000658						11.0167	-0.379814	0.000186						11.0167	0.00718	0.00718						11.0167	-0.105516	-0.205516
11.0333	-0.218903	0.001097						11.0333	-0.380121	-0.000121						11.0333	0.004726	0.004726						11.0333	-0.104889	-0.204889
11.05	-0.218504	0.001496						11.05	-0.380288	-0.000288						11.05	0.003112	0.003112						11.05	-0.104552	-0.204552
11.0667	-0.218275	0.001725						11.0667	-0.380435	-0.000435						11.0667	0.001828	0.001828						11.0667	-0.104395	-0.204395
11.0833	-0.218376	0.001624						11.0833	-0.380312	-0.000312						11.0833	0.001105	0.001105						11.0833	-0.104078	-0.204078
11.1	-0.218637	0.001363						11.1	-0.380189	-0.000189						11.1	0.000491	0.000491						11.1	-0.103741	-0.203741
11.1167	-0.218945	0.001055						11.1167	-0.380215	-0.000215						11.1167	-0.000149	-0.000149						11.1167	-0.10307	-0.20307
11.1333	-0.219054	0.000946						11.1333	-0.380075	-7.5e-05						11.1333	-8e-05	-8e-05						11.1333	-0.101941	-0.201941
11.15	-0.218893	0.001107						11.15	-0.379905	9.5e-05						11.15	-0.001291	-0.001291						11.15	-0.101231	-0.201231
11.1667	-0.218652	0.001348						11.1667	-0.379675	0.000325						11.1667	-0.002032	-0.002032						11.1667	-0.100391	-0.200391
11.1833	-0.218441	0.001559						11.1833	-0.379625	0.000375						11.1833	-0.002192	-0.002192						11.1833	-0.099541	-0.199541
11.2	-0.217951	0.002049						11.2	-0.379675	0.000325						11.2	-0.002173	-0.002173						11.2	-0.098782	-0.198782
11.2167	-0.2173	0.0027						11.2167	-0.379655	0.000345						11.2167	-0.001814	-0.001814						11.2167	-0.098122	-0.198122
11.2333	-0.216529	0.003471						11.2333	-0.379535	0.000465						11.2333	-0.001485	-0.001485						11.2333	-0.097602	-0.197602
11.25	-0.216016	0.003984						11.25	-0.379616	0.000384						11.25	-0.000846	-0.000846						11.25	-0.097163	-0.197163
11.2667	-0.215852	0.004148						11.2667	-0.379273	0.000727						11.2667	0.00426	0.00426						11.2667	-0.096661	-0.196661
11.2833	-0.215758	0.004242						11.2833	-0.378869	0.001131						11.2833	0.005777	0.005777						11.2833	-0.095968	-0.195968
11.3	-0.215824	0.004176						11.3	-0.379015	0.000985						11.3	0.004363	0.004363						11.3	-0.095216	-0.195216
11.3167	-0.215929	0.004071						11.3167	-0.378911	0.001089						11.3167	0.003199	0.003199						11.3167	-0.094763	-0.194763
11.3333	-0.216285	0.003715						11.3333	-0.378657	0.001343						11.3333	0.001736	0.001736						11.3333	-0.094951	-0.194951
11.35	-0.216781	0.003219						11.35	-0.378493	0.001507						11.35	-0.002428	-0.002428						11.35	-0.095638	-0.195638
11.3667	-0.217494	0.002506						11.3667	-0.3783	0.0017						11.3667	-0.008644	-0.008644						11.3667	-0.096192	-0.196192
11.3833	-0.218159	0.001841						11.3833	-0.37828	0.00172						11.3833	-0.011341	-0.011341						11.3833	-0.096549	-0.196549
11.4	-0.218524	0.001476						11.4	-0.37824	0.00176						11.4	-0.011107	-0.011107						11.4	-0.096676	-0.196676
11.4167	-0.21841	0.00159						11.4167	-0.37817	0.00183						11.4167	0.004837	0.004837						11.4167	-0.097022	-0.197022
11.4333	-0.218075	0.001925						11.4333	-0.37794	0.00206						11.4333	0.018151	0.018151						11.4333	-0.097429	-0.197429
11.45	-0.21786	0.00214						11.45	-0.37763	0.00237						11.45	0.014974	0.014974						11.45	-0.097986	-0.197986
11.4667	-0.217925	0.002075						11.4667	-0.37753	0.00247						11.4667	0.012288	0.012288						11.4667	-0.098862	-0.198862
11.4833	-0.218363	0.001637						11.4833	-0.37767	0.00233						11.4833	0.008379	0.008379						11.4833	-0.099493	-0.199493
11.5	-0.218844	0.001156						11.5	-0.378054	0.001946						11.5	0.006475	0.006475						11.5	-0.100018	-0.200018
11.5167	-0.219355	0.000645						11.5167	-0.378519	0.001481						11.5167	0.004111	0.004111						11.5167	-0.100272	-0.200272
11.5333	-0.219936	6.4e-05						11.5333	-0.378953	0.001047						11.5333	0.001647	0.001647						11.5333	-0.100646	-0.200646
11.55	-0.220616	-0.000616						11.55	-0.379258	0.000742						11.55	-0.001517	-0.001517						11.55	-0.10131	-0.20131
11.5667	-0.221247	-0.001247						11.5667	-0.379542	0.000458						11.5667	-0.004321	-0.004321						11.5667	-0.101664	-0.201664
11.5833	-0.221708	-0.001708						11.5833	-0.379436	0.000564						11.5833	-0.007034	-0.007034						11.5833	-0.101779	-0.201779
11.6	-0.222128	-0.002128						11.6	-0.379513	0.000487						11.6	-0.009323	-0.009323						11.6	-0.102032	-0.202032
11.6167	-0.222874	-0.002874						11.6167	-0.379696	0.000304						11.6167	-0.010941	-0.010941						11.6167	-0.102334	-0.202334
11.6333	-0.223469	-0.003469						11.6333	-0.379589	0.000411						11.6333	-0.013759	-0.013759						11.6333	-0.102646	-0.202646
11.65	-0.224005	-0.004005						11.65	-0.379472	0.000528						11.65	-0.013198	-0.013198						11.65	-0.102967	-0.202967
11.6667	-0.22429	-0.00429						11.6667	-0.379426	0.000574						11.6667	-0.013026	-0.013026						11.6667	-0.102999	-0.202999
11.6833	-0.224386	-0.004386						11.6833	-0.379609	0.000391						11.6833	-0.013884	-0.013884						11.6833	-0.102291	-0.202291
11.7	-0.224241	-0.004241						11.7	-0.379942	5.8e-05						11.7	-0.010862	-0.010862						11.7	-0.101423	-0.201423
11.7167	-0.224105	-0.004105						11.7167	-0.380105	-0.000105						11.7167	-0.005414	-0.005414						11.7167	-0.100645	-0.200645
11.7333	-0.224201	-0.004201						11.7333	-0.380157	-0.000157						11.7333	-0.005019	-0.005019						11.7333	-0.100141	-0.200141
11.75	-0.224308	-0.004308						11.75	-0.38032	-0.00032						11.75	-0.005485	-0.005485						11.75	-0.099778	-0.199778
11.7667	-0.224465	-0.004465						11.7667	-0.380552	-0.000552						11.7667	-0.0039	-0.0039						11.7667	-0.099484	-0.199484
11.7833	-0.224421	-0.004421						11.7833	-0.380505	-0.000505						11.7833	-0.006045	-0.006045						11.7833	-0.099561	-0.199561
11.8	-0.224048	-0.004048						11.8	-0.380377	-0.000377						11.8	-0.006471	-0.006471						11.8	-0.099638	-0.199638
11.8167	-0.223235	-0.003235						11.8167	-0.38028	-0.00028						11.8167	-0.001326	-0.001326						11.8167	-0.099494	-0.199494
11.8333	-0.222441	-0.002441						11.8333	-0.380293	-0.000293						11.8333	0.011359	0.011359						11.8333	-0.099451	-0.199451
11.85	-0.221775	-0.001775						11.85	-0.380304	-0.000304						11.85	0.013965	0.013965						11.85	-0.099826	-0.199826
11.8667	-0.221534	-0.001534						11.8667	-0.380206	-0.000206						11.8667	0.01335	0.01335						11.8667	-0.100153	-0.200153
11.8833	-0.221474	-0.001474						11.8833	-0.380318	-0.000318						11.8833	0.009814	0.009814						11.8833	-0.10004	-0.20004
11.9	-0.221573	-0.001573						11.9	-0.380541	-0.000541						11.9	0.007289	0.007289						11.9	-0.099707	-0.199707
11.9167	-0.221872	-0.001872						11.9167	-0.380933	-0.000933						11.9167	0.004054	0.004054						11.9167	-0.099534	-0.199534
11.9333	-0.222252	-0.002252						11.9333	-0.381425	-0.001425						11.9333	0.001019	0.001019						11.9333	-0.099201	-0.199201
11.95	-0.222191	-0.002191						11.95	-0.381848	-0.001848						11.95	-0.000287	-0.000287						11.95	-0.098898	-0.198898
11.9667	-0.222102	-0.002102						11.9667	-0.382128	-0.002128						11.9667	-0.002769	-0.002769						11.9667	-0.098916	-0.198916
11.9833	-0.221903	-0.001903						11.9833	-0.382336	-0.002336						11.9833	-0.005006	-0.005006						11.9833	-0.09907	-0.19907
12	-0.221553	-0.001553						12	-0.382325	-0.002325						12	-0.005282	-0.005282						12	-0.099273	-0.199273
12.0167	-0.221224	-0.001224						12.0167	-0.381843	-0.001843						12.0167	-0.003968	-0.003968						12.0167	-0.099916	-0.199916
12.0333	-0.220995	-0.000995						12.0333	-0.381252	-0.001252						12.0333	-0.003944	-0.003944						12.0333	-0.10065	-0.20065
12.05	-0.220585	-0.000585						12.05	-0.38091	-0.00091						12.05	-0.021821	-0.021821						12.05	-0.101163	-0.201163
12.0667	-0.220046	-4.6e-05						12.0667	-0.380649	-0.000649						12.0667	-0.030497	-0.030497						12.0667	-0.101377	-0.201377
12.0833	-0.219946	5.4e-05						12.0833	-0.380642	-0.000642						12.0833	-0.030896	-0.030896						12.0833	-0.101551	-0.201551
12.1	-0.219907	9.3e-05						12.1	-0.380812	-0.000812						12.1	-0.019058	-0.019058						12.1	-0.101667	-0.201667
12.1167	-0.219628	0.000372						12.1167	-0.381231	-0.001231						12.1167	0.008529	0.008529						12.1167	-0.101684	-0.201684
12.1333	-0.21943	0.00057						12.1333	-0.381931	-0.001931						12.1333	0.017797	0.017797						12.1333	-0.10174	-0.20174
12.15	-0.219411	0.000589						12.15	-0.38279	-0.00279						12.15	0.012635	0.012635						12.15	-0.101986	-0.201986
12.1667	-0.219382	0.000618						12.1667	-0.38305	-0.00305						12.1667	0.014812	0.014812						12.1667	-0.102433	-0.202433
12.1833	-0.219403	0.000597						12.1833	-0.382699	-0.002699						12.1833	0.02146	0.02146						12.1833	-0.102729	-0.202729
12.2	-0.219121	0.000879						12.2	-0.382286	-0.002286						12.2	0.015476	0.015476						12.2	-0.103193	-0.203193
12.2167	-0.218618	0.001382						12.2167	-0.381848	-0.001848						12.2167	-0.000659	-0.000659						12.2167	-0.103797	-0.203797
12.2333	-0.217926	0.002074						12.2333	-0.381451	-0.001451						12.2333	-0.005704	-0.005704						12.2333	-0.104481	-0.204481
12.25	-0.217044	0.002956						12.25	-0.381003	-0.001003						12.25	-0.002208	-0.002208						12.25	-0.104795	-0.204795
12.2667	-0.216321	0.003679						12.2667	-0.380526	-0.000526						12.2667	0.000527	0.000527						12.2667	-0.104708	-0.204708
12.2833	-0.216079	0.003921						12.2833	-0.380218	-0.000218						12.2833	0.001912	0.001912						12.2833	-0.104512	-0.204512
12.3	-0.215767	0.004233						12.3	-0.380081	-8.1e-05						12.3	0.002188	0.002188						12.3	-0.104186	-0.204186
12.3167	-0.21558	0.00442						12.3167	-0.380213	-0.000213						12.3167	0.002427	0.002427						12.3167	-0.103792	-0.203792
12.3333	-0.215648	0.004352						12.3333	-0.380327	-0.000327						12.3333	0.002233	0.002233						12.3333	-0.103293	-0.203293
12.35	-0.215767	0.004233						12.35	-0.380571	-0.000571						12.35	0.0023	0.0023						12.35	-0.102603	-0.202603
12.3667	-0.215925	0.004075						12.3667	-0.380854	-0.000854						12.3667	0.002596	0.002596						12.3667	-0.102044	-0.202044
12.3833	-0.216033	0.003967						12.3833	-0.380688	-0.000688						12.3833	0.002453	0.002453						12.3833	-0.101824	-0.201824
12.4	-0.216421	0.003579						12.4	-0.380531	-0.000531						12.4	0.002999	0.002999						12.4	-0.101915	-0.201915
12.4167	-0.21658	0.00342						12.4167	-0.380465	-0.000465						12.4167	0.003526	0.003526						12.4167	-0.101855	-0.201855
12.4333	-0.216588	0.003412						12.4333	-0.380588	-0.000588						12.4333	0.003632	0.003632						12.4333	-0.101596	-0.201596
12.45	-0.216797	0.003203						12.45	-0.380528	-0.000528						12.45	0.003477	0.003477						12.45	-0.101144	-0.201144
12.4667	-0.217322	0.002678						12.4667	-0.380024	-2.4e-05						12.4667	0.003087	0.003087						12.4667	-0.100624	-0.200624
12.4833	-0.217757	0.002243						12.4833	-0.378971	0.001029						12.4833	0.002687	0.002687						12.4833	-0.100225	-0.200225
12.5	-0.218071	0.001929						12.5	-0.378327	0.001673						12.5	0.002466	0.002466						12.5	-0.099795	-0.199795
12.5167	-0.218276	0.001724						12.5167	-0.378294	0.001706						12.5167	0.001906	0.001906						12.5167	-0.099526	-0.199526
12.5333	-0.218341	0.001659						12.5333	-0.378231	0.001769						12.5333	0.000756	0.000756						12.5333	-0.099276	-0.199276
12.55	-0.218546	0.001454						12.55	-0.378207	0.001793						12.55	0.000315	0.000315						12.55	-0.098877	-0.198877
12.5667	-0.218889	0.001111						12.5667	-0.378156	0.001844						12.5667	0.000109	0.000109						12.5667	-0.098515	-0.198515
12.5833	-0.219233	0.000767						12.5833	-0.378079	0.001921						12.5833	-0.000218	-0.000218						12.5833	-0.098566	-0.198566
12.6	-0.219556	0.000444						12.6	-0.378041	0.001959						12.6	-0.000135	-0.000135						12.6	-0.099008	-0.199008
12.6167	-0.21973	0.00027						12.6167	-0.377894	0.002106						12.6167	-0.000632	-0.000632						12.6167	-0.09967	-0.19967
12.6333	-0.219913	8.7e-05						12.6333	-0.377746	0.002254						12.6333	-0.001438	-0.001438						12.6333	-0.100271	-0.200271
12.65	-0.220207	-0.000207						12.65	-0.377549	0.002451						12.65	-0.002005	-0.002005						12.65	-0.100523	-0.200523
12.6667	-0.22038	-0.00038						12.6667	-0.377511	0.002489						12.6667	-0.003362	-0.003362						12.6667	-0.100534	-0.200534
12.6833	-0.220792	-0.000792						12.6833	-0.37749	0.00251						12.6833	-0.002988	-0.002988						12.6833	-0.100327	-0.200327
12.7	-0.221261	-0.001261						12.7	-0.377275	0.002725						12.7	-0.001884	-0.001884						12.7	-0.099972	-0.199972
12.7167	-0.2219	-0.0019						12.7167	-0.377369	0.002631						12.7167	-0.001139	-0.001139						12.7167	-0.099606	-0.199606
12.7333	-0.222509	-0.002509						12.7333	-0.377824	0.002176						12.7333	-0.000335	-0.000335						12.7333	-0.099151	-0.199151
12.75	-0.223049	-0.003049						12.75	-0.378139	0.001861						12.75	0.000599	0.000599						12.75	-0.098805	-0.198805
12.7667	-0.223868	-0.003868						12.7667	-0.377904	0.002096						12.7667	0.000574	0.000574						12.7667	-0.09862	-0.19862
12.7833	-0.224797	-0.004797						12.7833	-0.377729	0.002271						12.7833	0.001628	0.001628						12.7833	-0.098604	-0.198604
12.8	-0.225667	-0.005667						12.8	-0.377905	0.002095						12.8	0.003366	0.003366						12.8	-0.098717	-0.198717
12.8167	-0.226326	-0.006326						12.8167	-0.378088	0.001912						12.8167	0.003903	0.003903						12.8167	-0.098677	-0.198677
12.8333	-0.226955	-0.006955						12.8333	-0.378561	0.001439						12.8333	0.00397	0.00397						12.8333	-0.098397	-0.198397
12.85	-0.227594	-0.007594						12.85	-0.378964	0.001036						12.85	0.003958	0.003958						12.85	-0.097997	-0.197997
12.8667	-0.228653	-0.008653						12.8667	-0.379506	0.000494						12.8667	0.003755	0.003755						12.8667	-0.097147	-0.197147
12.8833	-0.230042	-0.010042						12.8833	-0.379889	0.000111						12.8833	-0.001798	-0.001798						12.8833	-0.096247	-0.196247
12.9	-0.231141	-0.011141						12.9	-0.380372	-0.000372						12.9	-0.007801	-0.007801						12.9	-0.095157	-0.195157
12.9167	-0.232089	-0.012089						12.9167	-0.38057	-0.00057						12.9167	-0.008114	-0.008114						12.9167	-0.094026	-0.194026
12.9333	-0.233228	-0.013228						12.9333	-0.38066	-0.00066						12.9333	-0.006015	-0.006015						12.9333	-0.094216	-0.194216
12.95	-0.233897	-0.013897						12.95	-0.381431	-0.001431						12.95	-0.005517	-0.005517						12.95	-0.095207	-0.195207
12.9667	-0.234325	-0.014325						12.9667	-0.381181	-0.001181						12.9667	-0.004919	-0.004919						12.9667	-0.095958	-0.195958
12.9833	-0.234294	-0.014294						12.9833	-0.381421	-0.001421						12.9833	-0.00342	-0.00342						12.9833	-0.096839	-0.196839
13	-0.232743	-0.012743						13	-0.382541	-0.002541						13	-0.004392	-0.004392						13	-0.096599	-0.196599
13.0167	-0.231161	-0.011161						13.0167	-0.382852	-0.002852						13.0167	-0.005774	-0.005774						13.0167	-0.09815	-0.19815
13.0333	-0.23276	-0.01276						13.0333	-0.382952	-0.002952						13.0333	-0.005125	-0.005125						13.0333	-0.101051	-0.201051
13.05	-0.241833	-0.021833						13.05	-0.393742	-0.013742						13.05	-0.00243	-0.00243						13.05	-0.094488	-0.194488
13.0667	-0.248765	-0.028765						13.0667	-0.407999	-0.027999						13.0667	0.003816	0.003816						13.0667	-0.091622	-0.191622
13.0833	-0.251026	-0.031026						13.0833	-0.418617	-0.038617						13.0833	0.010511	0.010511						13.0833	-0.096706	-0.196706
13.1	-0.255327	-0.035327						13.1	-0.422845	-0.042845						13.1	0.009396	0.009396						13.1	-0.109161	-0.209161
13.1167	-0.259128	-0.039128						13.1167	-0.421553	-0.041553						13.1167	0.010112	0.010112						13.1167	-0.121535	-0.221535
13.1333	-0.256749	-0.036749						13.1333	-0.417991	-0.037991						13.1333	0.009367	0.009367						13.1333	-0.129439	-0.229439
13.15	-0.24715	-0.02715						13.15	-0.414759	-0.034759						13.15	0.010062	0.010062						13.15	-0.132873	-0.232873
13.1667	-0.22814	-0.00814						13.1667	-0.411405	-0.031405						13.1667	0.005785	0.005785						13.1667	-0.135045	-0.235045
13.1833	-0.211197	0.008803						13.1833	-0.4086	-0.0286						13.1833	-0.006063	-0.006063						13.1833	-0.134207	-0.234207
13.2	-0.201464	0.018536						13.2	-0.408374	-0.028374						13.2	-0.010731	-0.010731						13.2	-0.133669	-0.233669
13.2167	-0.198631	0.021369						13.2167	-0.408249	-0.028249						13.2167	-0.007399	-0.007399						13.2167	-0.134961	-0.234961
13.2333	-0.200178	0.019822						13.2333	-0.407464	-0.027464						13.2333	-0.004117	-0.004117						13.2333	-0.136232	-0.236232
13.25	-0.202535	0.017465						13.25	-0.406039	-0.026039						13.25	-0.002555	-0.002555						13.25	-0.137534	-0.237534
13.2667	-0.204162	0.015838						13.2667	-0.403774	-0.023774						13.2667	-0.000833	-0.000833						13.2667	-0.139516	-0.239516
13.2833	-0.205755	0.014245						13.2833	-0.400708	-0.020708						13.2833	-0.000933	-0.000933						13.2833	-0.141039	-0.241039
13.3	-0.207876	0.012124						13.3	-0.397049	-0.017049						13.3	-0.001285	-0.001285						13.3	-0.141752	-0.241752
13.3167	-0.209377	0.010623						13.3167	-0.39308	-0.01308						13.3167	1.3e-05	1.3e-05						13.3167	-0.141694	-0.241694
13.3333	-0.210838	0.009162						13.3333	-0.389362	-0.009362						13.3333	0.001261	0.001261						13.3333	-0.140156	-0.240156
13.35	-0.211729	0.008271						13.35	-0.386303	-0.006303						13.35	0.001109	0.001109						13.35	-0.137099	-0.237099
13.3667	-0.21289	0.00711						13.3667	-0.384034	-0.004034						13.3667	0.000957	0.000957						13.3667	-0.133351	-0.233351
13.3833	-0.214462	0.005538						13.3833	-0.382265	-0.002265						13.3833	0.000275	0.000275						13.3833	-0.129463	-0.229463
13.4	-0.216258	0.003742						13.4	-0.381409	-0.001409						13.4	-0.000398	-0.000398						13.4	-0.125616	-0.225616
13.4167	-0.217853	0.002147						13.4167	-0.381366	-0.001366						13.4167	-0.000465	-0.000465						13.4167	-0.122188	-0.222188
13.4333	-0.219319	0.000681						13.4333	-0.381613	-0.001613						13.4333	-0.000601	-0.000601						13.4333	-0.11934	-0.21934
13.45	-0.220635	-0.000635						13.45	-0.38199	-0.00199						13.45	0.000353	0.000353						13.45	-0.117183	-0.217183
13.4667	-0.221711	-0.001711						13.4667	-0.382397	-0.002397						13.4667	-0.000184	-0.000184						13.4667	-0.115485	-0.215485
13.4833	-0.222647	-0.002647						13.4833	-0.383004	-0.003004						13.4833	-0.00096	-0.00096						13.4833	-0.114377	-0.214377
13.5	-0.223712	-0.003712						13.5	-0.383931	-0.003931						13.5	-0.000856	-0.000856						13.5	-0.11393	-0.21393
13.5167	-0.224878	-0.004878						13.5167	-0.384956	-0.004956						13.5167	-0.000433	-0.000433						13.5167	-0.113571	-0.213571
13.5333	-0.225591	-0.005591						13.5333	-0.385928	-0.005928						13.5333	-0.000525	-0.000525						13.5333	-0.112902	-0.212902
13.55	-0.226095	-0.006095						13.55	-0.38686	-0.00686						13.55	0.000424	0.000424						13.55	-0.111963	-0.211963
13.5667	-0.226489	-0.006489						13.5667	-0.387602	-0.007602						13.5667	0.001083	0.001083						13.5667	-0.111195	-0.211195
13.5833	-0.226902	-0.006902						13.5833	-0.387984	-0.007984						13.5833	0.002392	0.002392						13.5833	-0.110486	-0.210486
13.6	-0.226956	-0.006956						13.6	-0.388017	-0.008017						13.6	0.002751	0.002751						13.6	-0.109748	-0.209748
13.6167	-0.22694	-0.00694						13.6167	-0.387709	-0.007709						13.6167	0.001369	0.001369						13.6167	-0.108799	-0.208799
13.6333	-0.226743	-0.006743						13.6333	-0.387621	-0.007621						13.6333	0.002078	0.002078						13.6333	-0.10784	-0.20784
13.65	-0.226461	-0.006461						13.65	-0.387853	-0.007853						13.65	0.005052	0.005052						13.65	-0.107084	-0.207084
13.6667	-0.226004	-0.006004						13.6667	-0.38828	-0.00828						13.6667	-0.000754	-0.000754						13.6667	-0.106508	-0.206508
13.6833	-0.225326	-0.005326						13.6833	-0.388606	-0.008606						13.6833	-0.006571	-0.006571						13.6833	-0.106171	-0.206171
13.7	-0.224799	-0.004799						13.7	-0.388782	-0.008782						13.7	-0.009007	-0.009007						13.7	-0.105624	-0.205624
13.7167	-0.224462	-0.004462						13.7167	-0.388949	-0.008949						13.7167	-0.007944	-0.007944						13.7167	-0.105067	-0.205067
13.7333	-0.224114	-0.004114						13.7333	-0.388735	-0.008735						13.7333	-0.00665	-0.00665						13.7333	-0.104671	-0.204671
13.75	-0.223907	-0.003907						13.75	-0.387892	-0.007892						13.75	-0.005517	-0.005517						13.75	-0.104194	-0.204194
13.7667	-0.223673	-0.003673						13.7667	-0.386837	-0.006837						13.7667	-0.003528	-0.003528						13.7667	-0.103732	-0.203732
13.7833	-0.223197	-0.003197						13.7833	-0.385632	-0.005632						13.7833	-0.00189	-0.00189						13.7833	-0.103074	-0.203074
13.8	-0.222431	-0.002431						13.8	-0.384677	-0.004677						13.8	-0.001872	-0.001872						13.8	-0.102347	-0.202347
13.8167	-0.221605	-0.001605						13.8167	-0.383832	-0.003832						13.8167	-0.001474	-0.001474						13.8167	-0.101609	-0.201609
13.8333	-0.220819	-0.000819						13.8333	-0.382777	-0.002777						13.8333	-0.000127	-0.000127						13.8333	-0.100762	-0.200762
13.85	-0.220053	-5.3e-05						13.85	-0.381502	-0.001502						13.85	0.001001	0.001001						13.85	-0.100214	-0.200214
13.8667	-0.219777	0.000223						13.8667	-0.380207	-0.000207						13.8667	0.001889	0.001889						13.8667	-0.100017	-0.200017
13.8833	-0.219712	0.000288						13.8833	-0.379066	0.000934						13.8833	0.003063	0.003063						13.8833	-0.100082	-0.200082
13.9	-0.219469	0.000531						13.9	-0.378173	0.001827						13.9	0.002065	0.002065						13.9	-0.100267	-0.200267
13.9167	-0.218916	0.001084						13.9167	-0.377601	0.002399						13.9167	-0.000724	-0.000724						13.9167	-0.100302	-0.200302
13.9333	-0.218883	0.001117						13.9333	-0.377318	0.002682						13.9333	-0.001982	-0.001982						13.9333	-0.100097	-0.200097
13.95	-0.219099	0.000901						13.95	-0.377286	0.002714						13.95	-0.003151	-0.003151						13.95	-0.099802	-0.199802
13.9667	-0.219366	0.000634						13.9667	-0.377274	0.002726						13.9667	-0.003419	-0.003419						13.9667	-0.099587	-0.199587
13.9833	-0.219653	0.000347						13.9833	-0.377331	0.002669						13.9833	-0.003188	-0.003188						13.9833	-0.099282	-0.199282
14	-0.220014	-1.4e-05						14	-0.377229	0.002771						14	-0.004339	-0.004339						14	-0.098889	-0.198889
14.0167	-0.22055	-0.00055						14.0167	-0.377198	0.002802						14.0167	-0.003594	-0.003594						14.0167	-0.098538	-0.198538
14.0333	-0.220876	-0.000876						14.0333	-0.377116	0.002884						14.0333	-0.003189	-0.003189						14.0333	-0.098667	-0.198667
14.05	-0.220822	-0.000822						14.05	-0.376855	0.003145						14.05	-0.000614	-0.000614						14.05	-0.099045	-0.199045
14.0667	-0.220768	-0.000768						14.0667	-0.376744	0.003256						14.0667	0.005041	0.005041						14.0667	-0.099234	-0.199234
14.0833	-0.220684	-0.000684						14.0833	-0.376732	0.003268						14.0833	0.011475	0.011475						14.0833	-0.099263	-0.199263
14.1	-0.22053	-0.00053						14.1	-0.376901	0.003099						14.1	0.00436	0.00436						14.1	-0.099442	-0.199442
14.1167	-0.220544	-0.000544						14.1167	-0.377147	0.002853						14.1167	4.4e-05	4.4e-05						14.1167	-0.099852	-0.199852
14.1333	-0.220966	-0.000966						14.1333	-0.377217	0.002783						14.1333	-0.000628	-0.000628						14.1333	-0.100377	-0.200377
14.15	-0.221608	-0.001608						14.15	-0.377628	0.002372						14.15	-2.1e-05	-2.1e-05						14.15	-0.100801	-0.200801
14.1667	-0.22215	-0.00215						14.1667	-0.378258	0.001742						14.1667	0.000557	0.000557						14.1667	-0.100986	-0.200986
14.1833	-0.222832	-0.002832						14.1833	-0.378818	0.001182						14.1833	-0.000966	-0.000966						14.1833	-0.1011	-0.2011
14.2	-0.222964	-0.002964						14.2	-0.379259	0.000741						14.2	-0.001598	-0.001598						14.2	-0.100945	-0.200945
14.2167	-0.222957	-0.002957						14.2167	-0.379499	0.000501						14.2167	-0.00068	-0.00068						14.2167	-0.100549	-0.200549
14.2333	-0.223089	-0.003089						14.2333	-0.37951	0.00049						14.2333	-0.000173	-0.000173						14.2333	-0.100114	-0.200114
14.25	-0.222979	-0.002979						14.25	-0.379474	0.000526						14.25	-0.001442	-0.001442						14.25	-0.099857	-0.199857
14.2667	-0.22236	-0.00236						14.2667	-0.379547	0.000453						14.2667	-0.006562	-0.006562						14.2667	-0.099924	-0.199924
14.2833	-0.221611	-0.001611						14.2833	-0.379621	0.000379						14.2833	-0.008132	-0.008132						14.2833	-0.100182	-0.200182
14.3	-0.220972	-0.000972						14.3	-0.379744	0.000256						14.3	-0.008702	-0.008702						14.3	-0.100589	-0.200589
14.3167	-0.220243	-0.000243						14.3167	-0.379768	0.000232						14.3167	-0.008422	-0.008422						14.3167	-0.101156	-0.201156
14.3333	-0.219693	0.000307						14.3333	-0.379761	0.000239						14.3333	-0.006502	-0.006502						14.3333	-0.101674	-0.201674
14.35	-0.219114	0.000886						14.35	-0.379525	0.000475						14.35	-0.005712	-0.005712						14.35	-0.101831	-0.201831
14.3667	-0.218706	0.001294						14.3667	-0.379272	0.000728						14.3667	-0.004949	-0.004949						14.3667	-0.10198	-0.20198
14.3833	-0.218515	0.001485						14.3833	-0.379348	0.000652						14.3833	-0.003307	-0.003307						14.3833	-0.102134	-0.202134
14.4	-0.218355	0.001645						14.4	-0.379684	0.000316						14.4	-0.000765	-0.000765						14.4	-0.102329	-0.202329
14.4167	-0.218105	0.001895						14.4167	-0.38019	-0.00019						14.4167	0.001177	0.001177						14.4167	-0.102564	-0.202564
14.4333	-0.217784	0.002216						14.4333	-0.380685	-0.000685						14.4333	0.001829	0.001829						14.4333	-0.102699	-0.202699
14.45	-0.217424	0.002576						14.45	-0.381251	-0.001251						14.45	0.001981	0.001981						14.45	-0.102824	-0.202824
14.4667	-0.216954	0.003046						14.4667	-0.381967	-0.001967						14.4667	0.001993	0.001993						14.4667	-0.102899	-0.202899
14.4833	-0.216373	0.003627						14.4833	-0.381764	-0.001764						14.4833	0.00291	0.00291						14.4833	-0.102793	-0.202793
14.5	-0.215428	0.004572						14.5	-0.381183	-0.001183						14.5	0.003993	0.003993						14.5	-0.102813	-0.202813
14.5167	-0.214402	0.005598						14.5167	-0.380651	-0.000651						14.5167	0.004846	0.004846						14.5167	-0.102633	-0.202633
14.5333	-0.214097	0.005903						14.5333	-0.38059	-0.00059						14.5333	0.005359	0.005359						14.5333	-0.102314	-0.202314
14.55	-0.214362	0.005638						14.55	-0.380608	-0.000608						14.55	0.006223	0.006223						14.55	-0.101794	-0.201794
14.5667	-0.214437	0.005563						14.5667	-0.380567	-0.000567						14.5667	0.006536	0.006536						14.5667	-0.101244	-0.201244
14.5833	-0.214741	0.005259						14.5833	-0.380435	-0.000435						14.5833	0.006719	0.006719						14.5833	-0.100545	-0.200545
14.6	-0.215181	0.004819						14.6	-0.380477	-0.000477						14.6	0.006439	0.006439						14.6	-0.100168	-0.200168
14.6167	-0.215768	0.004232						14.6167	-0.380832	-0.000832						14.6167	0.005524	0.005524						14.6167	-0.100096	-0.200096
14.6333	-0.216374	0.003626						14.6333	-0.380967	-0.000967						14.6333	0.004158	0.004158						14.6333	-0.100115	-0.200115
14.65	-0.217211	0.002789						14.65	-0.381003	-0.001003						14.65	0.003312	0.003312						14.65	-0.099893	-0.199893
14.6667	-0.218088	0.001912						14.6667	-0.380918	-0.000918						14.6667	0.002956	0.002956						14.6667	-0.099621	-0.199621
14.6833	-0.218874	0.001126						14.6833	-0.380824	-0.000824						14.6833	0.002851	0.002851						14.6833	-0.0997	-0.1997
14.7	-0.219401	0.000599						14.7	-0.380729	-0.000729						14.7	0.003185	0.003185						14.7	-0.099858	-0.199858
14.7167	-0.219852	0.000148						14.7167	-0.380835	-0.000835						14.7167	0.002457	0.002457						14.7167	-0.099807	-0.199807
14.7333	-0.220164	-0.000164						14.7333	-0.380685	-0.000685						14.7333	0.000892	0.000892						14.7333	-0.099771	-0.199771
14.75	-0.220586	-0.000586						14.75	-0.380515	-0.000515						14.75	0.000147	0.000147						14.75	-0.099574	-0.199574
14.7667	-0.221158	-0.001158						14.7667	-0.380314	-0.000314						14.7667	4.2e-05	4.2e-05						14.7667	-0.099357	-0.199357
14.7833	-0.221551	-0.001551						14.7833	-0.379744	0.000256						14.7833	-0.001793	-0.001793						14.7833	-0.09893	-0.19893
14.8	-0.221983	-0.001983						14.8	-0.379214	0.000786						14.8	-0.002419	-0.002419						14.8	-0.098583	-0.198583
14.8167	-0.222415	-0.002415						14.8167	-0.379194	0.000806						14.8167	-0.000854	-0.000854						14.8167	-0.098557	-0.198557
14.8333	-0.222867	-0.002867						14.8333	-0.379293	0.000707						14.8333	0.001741	0.001741						14.8333	-0.0986	-0.1986
14.85	-0.223265	-0.003265						14.85	-0.379411	0.000589						14.85	0.001876	0.001876						14.85	-0.098685	-0.198685
14.8667	-0.223353	-0.003353						14.8667	-0.379299	0.000701						14.8667	0.002251	0.002251						14.8667	-0.098801	-0.198801
14.8833	-0.22304	-0.00304						14.8833	-0.379186	0.000814						14.8833	0.001845	0.001845						14.8833	-0.099166	-0.199166
14.9	-0.222668	-0.002668						14.9	-0.379304	0.000696						14.9	0.00107	0.00107						14.9	-0.099402	-0.199402
14.9167	-0.222386	-0.002386						14.9167	-0.379651	0.000349						14.9167	0.001345	0.001345						14.9167	-0.099617	-0.199617
14.9333	-0.222053	-0.002053						14.9333	-0.379689	0.000311						14.9333	0.00167	0.00167						14.9333	-0.099493	-0.199493
14.95	-0.221811	-0.001811						14.95	-0.379436	0.000564						14.95	0.001795	0.001795						14.95	-0.099098	-0.199098
14.9667	-0.221345	-0.001345						14.9667	-0.379319	0.000681						14.9667	0.001421	0.001421						14.9667	-0.098615	-0.198615
14.9833	-0.220634	-0.000634						14.9833	-0.379511	0.000489						14.9833	0.001165	0.001165						14.9833	-0.098472	-0.198472
15	-0.219922	7.8e-05						15	-0.379833	0.000167						15	0.00034	0.00034						15	-0.098559	-0.198559
15.0167	-0.219391	0.000609						15.0167	-0.380055	-5.5e-05						15.0167	-0.000366	-0.000366						15.0167	-0.098596	-0.198596
15.0333	-0.218939	0.001061						15.0333	-0.380497	-0.000497						15.0333	-0.000921	-0.000921						15.0333	-0.098463	-0.198463
15.05	-0.218567	0.001433						15.05	-0.380759	-0.000759						15.05	-0.001547	-0.001547						15.05	-0.09862	-0.19862
15.0667	-0.218346	0.001654						15.0667	-0.380811	-0.000811						15.0667	-0.001773	-0.001773						15.0667	-0.098786	-0.198786
15.0833	-0.217817	0.002183						15.0833	-0.380819	-0.000819						15.0833	-0.001514	-0.001514						15.0833	-0.098855	-0.198855
15.1	-0.217177	0.002823						15.1	-0.380715	-0.000715						15.1	-0.002633	-0.002633						15.1	-0.098944	-0.198944
15.1167	-0.216857	0.003143						15.1167	-0.380761	-0.000761						15.1167	-0.004642	-0.004642						15.1167	-0.099324	-0.199324
15.1333	-0.216417	0.003583						15.1333	-0.380576	-0.000576						15.1333	-0.006281	-0.006281						15.1333	-0.099813	-0.199813
15.15	-0.216017	0.003983						15.15	-0.380232	-0.000232						15.15	-0.005839	-0.005839						15.15	-0.099992	-0.199992
15.1667	-0.215827	0.004173						15.1667	-0.380018	-1.8e-05						15.1667	0.002012	0.002012						15.1667	-0.099862	-0.199862
15.1833	-0.215727	0.004273						15.1833	-0.380023	-2.3e-05						15.1833	0.010033	0.010033						15.1833	-0.100061	-0.200061
15.2	-0.215895	0.004105						15.2	-0.380005	-5e-06						15.2	0.017882	0.017882						15.2	-0.100453	-0.200453
15.2167	-0.2161	0.0039						15.2167	-0.37977	0.00023						15.2167	0.015658	0.015658						15.2167	-0.100757	-0.200757
15.2333	-0.216134	0.003866						15.2333	-0.379636	0.000364						15.2333	0.011904	0.011904						15.2333	-0.100912	-0.200912
15.25	-0.216319	0.003681						15.25	-0.379451	0.000549						15.25	0.008791	0.008791						15.25	-0.100937	-0.200937
15.2667	-0.216993	0.003007						15.2667	-0.379337	0.000663						15.2667	0.006127	0.006127						15.2667	-0.100811	-0.200811
15.2833	-0.217787	0.002213						15.2833	-0.379303	0.000697						15.2833	0.003743	0.003743						15.2833	-0.101066	-0.201066
15.3	-0.218712	0.001288						15.3	-0.379408	0.000592						15.3	0.00208	0.00208						15.3	-0.102291	-0.202291
15.3167	-0.219488	0.000512						15.3167	-0.379351	0.000649						15.3167	0.000609	0.000609						15.3167	-0.103127	-0.203127
15.3333	-0.220249	-0.000249						15.3333	-0.379153	0.000847						15.3333	-0.000964	-0.000964						15.3333	-0.103189	-0.203189
15.35	-0.22101	-0.00101						15.35	-0.379124	0.000876						15.35	-0.001718	-0.001718						15.35	-0.10316	-0.20316
15.3667	-0.221411	-0.001411						15.3667	-0.379166	0.000834						15.3667	-0.001521	-0.001521						15.3667	-0.103162	-0.203162
15.3833	-0.221672	-0.001672						15.3833	-0.379188	0.000812						15.3833	-0.002704	-0.002704						15.3833	-0.102724	-0.202724
15.4	-0.221884	-0.001884						15.4	-0.37936	0.00064						15.4	-0.004017	-0.004017						15.4	-0.101786	-0.201786
15.4167	-0.222685	-0.002685						15.4167	-0.379382	0.000618						15.4167	-0.004631	-0.004631						15.4167	-0.101098	-0.201098
15.4333	-0.222658	-0.002658						15.4333	-0.379173	0.000827						15.4333	-0.004656	-0.004656						15.4333	-0.10082	-0.20082
15.45	-0.222208	-0.002208						15.45	-0.379093	0.000907						15.45	-0.004847	-0.004847						15.45	-0.100628	-0.200628
15.4667	-0.222478	-0.002478						15.4667	-0.379263	0.000737						15.4667	-0.004857	-0.004857						15.4667	-0.100505	-0.200505
15.4833	-0.222728	-0.002728						15.4833	-0.379482	0.000518						15.4833	-0.004298	-0.004298						15.4833	-0.100593	-0.200593
15.5	-0.222968	-0.002968						15.5	-0.379732	0.000268						15.5	-0.003739	-0.003739						15.5	-0.100731	-0.200731
15.5167	-0.223078	-0.003078						15.5167	-0.379992	8e-06						15.5167	-0.003229	-0.003229						15.5167	-0.100259	-0.200259
15.5333	-0.222948	-0.002948						15.5333	-0.380362	-0.000362						15.5333	-0.00239	-0.00239						15.5333	-0.099687	-0.199687
15.55	-0.222808	-0.002808						15.55	-0.380832	-0.000832						15.55	-0.00211	-0.00211						15.55	-0.099235	-0.199235
15.5667	-0.223184	-0.003184						15.5667	-0.381177	-0.001177						15.5667	-0.001496	-0.001496						15.5667	-0.098994	-0.198994
15.5833	-0.223662	-0.003662						15.5833	-0.381381	-0.001381						15.5833	-0.000828	-0.000828						15.5833	-0.099115	-0.199115
15.6	-0.22364	-0.00364						15.6	-0.381315	-0.001315						15.6	-0.000569	-0.000569						15.6	-0.099365	-0.199365
15.6167	-0.223188	-0.003188						15.6167	-0.381149	-0.001149						15.6167	-0.000401	-0.000401						15.6167	-0.099355	-0.199355
15.6333	-0.222636	-0.002636						15.6333	-0.380943	-0.000943						15.6333	-9.3e-05	-9.3e-05						15.6333	-0.098375	-0.198375
15.65	-0.222314	-0.002314						15.65	-0.380727	-0.000727						15.65	-0.000265	-0.000265						15.65	-0.097496	-0.197496
15.6667	-0.222112	-0.002112						15.6667	-0.380501	-0.000501						15.6667	-3.6e-05	-3.6e-05						15.6667	-0.097406	-0.197406
15.6833	-0.22196	-0.00196						15.6833	-0.380402	-0.000402						15.6833	5.1e-05	5.1e-05						15.6833	-0.097526	-0.197526
15.7	-0.222271	-0.002271						15.7	-0.380293	-0.000293						15.7	0.000349	0.000349						15.7	-0.097796	-0.197796
15.7167	-0.222591	-0.002591						15.7167	-0.380074	-7.4e-05						15.7167	0.000956	0.000956						15.7167	-0.098286	-0.198286
15.7333	-0.222902	-0.002902						15.7333	-0.379944	5.6e-05						15.7333	0.001003	0.001003						15.7333	-0.099156	-0.199156
15.75	-0.223153	-0.003153						15.75	-0.379925	7.5e-05						15.75	0.00106	0.00106						15.75	-0.100026	-0.200026
15.7667	-0.223553	-0.003553						15.7667	-0.380005	-5e-06						15.7667	0.001107	0.001107						15.7667	-0.100536	-0.200536
15.7833	-0.224094	-0.004094						15.7833	-0.379926	7.4e-05						15.7833	0.001185	0.001185						15.7833	-0.100556	-0.200556
15.8	-0.22462	-0.00462						15.8	-0.379724	0.000276						15.8	0.001205	0.001205						15.8	-0.100236	-0.200236
15.8167	-0.225296	-0.005296						15.8167	-0.379689	0.000311						15.8167	0.00068	0.00068						15.8167	-0.099745	-0.199745
15.8333	-0.225771	-0.005771						15.8333	-0.379874	0.000126						15.8333	0.000394	0.000394						15.8333	-0.099555	-0.199555
15.85	-0.226097	-0.006097						15.85	-0.379939	6.1e-05						15.85	0.000749	0.000749						15.85	-0.099794	-0.199794
15.8667	-0.226702	-0.006702						15.8667	-0.379584	0.000416						15.8667	0.001234	0.001234						15.8667	-0.100094	-0.200094
15.8833	-0.226968	-0.006968						15.8833	-0.379179	0.000821						15.8833	0.001528	0.001528						15.8833	-0.100553	-0.200553
15.9	-0.227054	-0.007054						15.9	-0.379294	0.000706						15.9	0.001353	0.001353						15.9	-0.100772	-0.200772
15.9167	-0.227674	-0.007674						15.9167	-0.379558	0.000442						15.9167	0.001851	0.001851						15.9167	-0.101062	-0.201062
15.9333	-0.228193	-0.008193						15.9333	-0.379946	5.4e-05						15.9333	0.001647	0.001647						15.9333	-0.10093	-0.20093
15.95	-0.228463	-0.008463						15.95	-0.380035	-3.5e-05						15.95	0.001593	0.001593						15.95	-0.099749	-0.199749
15.9667	-0.229343	-0.009343						15.9667	-0.379843	0.000157						15.9667	0.002349	0.002349						15.9667	-0.097898	-0.197898
15.9833	-0.230282	-0.010282						15.9833	-0.380141	-0.000141						15.9833	0.004416	0.004416						15.9833	-0.096327	-0.196327
16	-0.228962	-0.008962						16	-0.38152	-0.00152						16	0.005242	0.005242						16	-0.097396	-0.197396
16.0167	-0.227932	-0.007932						16.0167	-0.380208	-0.000208						16.0167	0.005928	0.005928						16.0167	-0.100215	-0.200215
16.0333	-0.232071	-0.012071						16.0333	-0.378196	0.001804						16.0333	0.002625	0.002625						16.0333	-0.101984	-0.201984
16.05	-0.240184	-0.020184						16.05	-0.388169	-0.008169						16.05	0.002123	0.002123						16.05	-0.091392	-0.191392
16.0667	-0.245847	-0.025847						16.0667	-0.401092	-0.021092						16.0667	0.00372	0.00372						16.0667	-0.08405	-0.18405
16.0833	-0.24838	-0.02838						16.0833	-0.409735	-0.029735						16.0833	0.006148	0.006148						16.0833	-0.086878	-0.186878
16.1	-0.251984	-0.031984						16.1	-0.412298	-0.032298						16.1	0.006906	0.006906						16.1	-0.096946	-0.196946
16.1167	-0.255197	-0.035197						16.1167	-0.40961	-0.02961						16.1167	0.009103	0.009103						16.1167	-0.112185	-0.212185
16.1333	-0.2547	-0.0347						16.1333	-0.405593	-0.025593						16.1333	0.011211	0.011211						16.1333	-0.124133	-0.224133
16.15	-0.248244	-0.028244						16.15	-0.401856	-0.021856						16.15	0.012158	0.012158						16.15	-0.129151	-0.229151
16.1667	-0.229887	-0.009887						16.1667	-0.397925	-0.017925						16.1667	0.005014	0.005014						16.1667	-0.131848	-0.231848
16.1833	-0.208693	0.011307						16.1833	-0.395483	-0.015483						16.1833	-0.003508	-0.003508						16.1833	-0.133575	-0.233575
16.2	-0.199068	0.020932						16.2	-0.394902	-0.014902						16.2	-0.00834	-0.00834						16.2	-0.133462	-0.233462
16.2167	-0.198274	0.021726						16.2167	-0.39481	-0.01481						16.2167	-0.007883	-0.007883						16.2167	-0.134458	-0.234458
16.2333	-0.19843	0.02157						16.2333	-0.394358	-0.014358						16.2333	-0.006735	-0.006735						16.2333	-0.134705	-0.234705
16.25	-0.199475	0.020525						16.25	-0.392867	-0.012867						16.25	-0.002088	-0.002088						16.25	-0.136882	-0.236882
16.2667	-0.201371	0.018629						16.2667	-0.390855	-0.010855						16.2667	0.00354	0.00354						16.2667	-0.139609	-0.239609
16.2833	-0.204058	0.015942						16.2833	-0.388611	-0.008611						16.2833	0.007983	0.007983						16.2833	-0.141725	-0.241725
16.3	-0.206244	0.013756						16.3	-0.386076	-0.006076						16.3	0.008469	0.008469						16.3	-0.14304	-0.24304
16.3167	-0.207819	0.012181						16.3167	-0.383382	-0.003382						16.3167	0.007235	0.007235						16.3167	-0.143585	-0.243585
16.3333	-0.209205	0.010795						16.3333	-0.381277	-0.001277						16.3333	0.005271	0.005271						16.3333	-0.14308	-0.24308
16.35	-0.21037	0.00963						16.35	-0.379592	0.000408						16.35	0.003327	0.003327						16.35	-0.140936	-0.240936
16.3667	-0.212146	0.007854						16.3667	-0.378727	0.001273						16.3667	0.002964	0.002964						16.3667	-0.137341	-0.237341
16.3833	-0.213791	0.006209						16.3833	-0.378482	0.001518						16.3833	0.00283	0.00283						16.3833	-0.133086	-0.233086
16.4	-0.215104	0.004896						16.4	-0.378467	0.001533						16.4	0.001379	0.001379						16.4	-0.12887	-0.22887
16.4167	-0.21614	0.00386						16.4167	-0.378542	0.001458						16.4167	0.001412	0.001412						16.4167	-0.125143	-0.225143
16.4333	-0.217207	0.002793						16.4333	-0.378766	0.001234						16.4333	0.000935	0.000935						16.4333	-0.122226	-0.222226
16.45	-0.218423	0.001577						16.45	-0.379111	0.000889						16.45	-0.000541	-0.000541						16.45	-0.119829	-0.219829
16.4667	-0.21951	0.00049						16.4667	-0.379745	0.000255						16.4667	-0.001408	-0.001408						16.4667	-0.117822	-0.217822
16.4833	-0.220466	-0.000466						16.4833	-0.38056	-0.00056						16.4833	-0.001745	-0.001745						16.4833	-0.116125	-0.216125
16.5	-0.221523	-0.001523						16.5	-0.381174	-0.001174						16.5	-0.002311	-0.002311						16.5	-0.114669	-0.214669
16.5167	-0.222255	-0.002255						16.5167	-0.381491	-0.001491						16.5167	-0.002677	-0.002677						16.5167	-0.113291	-0.213291
16.5333	-0.222417	-0.002417						16.5333	-0.381562	-0.001562						16.5333	-0.001988	-0.001988						16.5333	-0.112151	-0.212151
16.55	-0.22255	-0.00255						16.55	-0.381443	-0.001443						16.55	-0.001659	-0.001659						16.55	-0.111122	-0.211122
16.5667	-0.222603	-0.002603						16.5667	-0.381295	-0.001295						16.5667	-0.00094	-0.00094						16.5667	-0.110262	-0.210262
16.5833	-0.222695	-0.002695						16.5833	-0.381296	-0.001296						16.5833	-0.000261	-0.000261						16.5833	-0.109443	-0.209443
16.6	-0.223018	-0.003018						16.6	-0.381227	-0.001227						16.6	-0.000122	-0.000122						16.6	-0.108803	-0.208803
16.6167	-0.22318	-0.00318						16.6167	-0.381049	-0.001049						16.6167	0.000827	0.000827						16.6167	-0.108454	-0.208454
16.6333	-0.223211	-0.003211						16.6333	-0.380991	-0.000991						16.6333	0.000597	0.000597						16.6333	-0.108204	-0.208204
16.65	-0.223216	-0.003216						16.65	-0.380881	-0.000881						16.65	-1e-05	-1e-05						16.65	-0.107702	-0.207702
16.6667	-0.22293	-0.00293						16.6667	-0.380542	-0.000542						16.6667	0.000593	0.000593						16.6667	-0.107129	-0.207129
16.6833	-0.222635	-0.002635						16.6833	-0.380403	-0.000403						16.6833	0.001957	0.001957						16.6833	-0.106697	-0.206697
16.7	-0.2223	-0.0023						16.7	-0.380294	-0.000294						16.7	0.00307	0.00307						16.7	-0.106024	-0.206024
16.7167	-0.222134	-0.002134						16.7167	-0.380084	-8.4e-05						16.7167	0.004063	0.004063						16.7167	-0.104972	-0.204972
16.7333	-0.222229	-0.002229						16.7333	-0.380055	-5.5e-05						16.7333	0.003257	0.003257						16.7333	-0.103889	-0.203889
16.75	-0.222533	-0.002533						16.75	-0.380066	-6.6e-05						16.75	0.00482	0.00482						16.75	-0.103077	-0.203077
16.7667	-0.222758	-0.002758						16.7667	-0.379821	0.000179						16.7667	0.013346	0.013346						16.7667	-0.102461	-0.202461
16.7833	-0.222878	-0.002878						16.7833	-0.379637	0.000363						16.7833	0.018852	0.018852						16.7833	-0.101955	-0.201955
16.8	-0.223058	-0.003058						16.8	-0.379582	0.000418						16.8	0.021229	0.021229						16.8	-0.101759	-0.201759
16.8167	-0.223218	-0.003218						16.8167	-0.379518	0.000482						16.8167	0.019925	0.019925						16.8167	-0.101514	-0.201514
16.8333	-0.223128	-0.003128						16.8333	-0.379303	0.000697						16.8333	0.010281	0.010281						16.8333	-0.101358	-0.201358
16.85	-0.223128	-0.003128						16.85	-0.379379	0.000621						16.85	-0.007592	-0.007592						16.85	-0.101132	-0.201132
16.8667	-0.223388	-0.003388						16.8667	-0.379675	0.000325						16.8667	-0.010536	-0.010536						16.8667	-0.100726	-0.200726
16.8833	-0.223486	-0.003486						16.8833	-0.379931	6.9e-05						16.8833	-0.008959	-0.008959						16.8833	-0.100337	-0.200337
16.9	-0.223712	-0.003712						16.9	-0.380197	-0.000197						16.9	-0.008961	-0.008961						16.9	-0.100137	-0.200137
16.9167	-0.224039	-0.004039						16.9167	-0.380333	-0.000333						16.9167	-0.008063	-0.008063						16.9167	-0.099918	-0.199918
16.9333	-0.224135	-0.004135						16.9333	-0.380258	-0.000258						16.9333	-0.007465	-0.007465						16.9333	-0.099428	-0.199428
16.95	-0.224071	-0.004071						16.95	-0.380054	-5.4e-05						16.95	-0.006927	-0.006927						16.95	-0.098728	-0.198728
16.9667	-0.223877	-0.003877						16.9667	-0.37979	0.00021						16.9667	-0.006229	-0.006229						16.9667	-0.097988	-0.197988
16.9833	-0.223593	-0.003593						16.9833	-0.379786	0.000214						16.9833	-0.005892	-0.005892						16.9833	-0.097568	-0.197568
17	-0.22339	-0.00339						17	-0.379991	9e-06						17	-0.004934	-0.004934						17	-0.097276	-0.197276
17.0167	-0.223093	-0.003093						17.0167	-0.380044	-4.4e-05						17.0167	-0.004686	-0.004686						17.0167	-0.096822	-0.196822
17.0333	-0.222625	-0.002625						17.0333	-0.379938	6.2e-05						17.0333	-0.003788	-0.003788						17.0333	-0.096638	-0.196638
17.05	-0.222048	-0.002048						17.05	-0.379731	0.000269						17.05	0.00814	0.00814						17.05	-0.096714	-0.196714
17.0667	-0.2214	-0.0014						17.0667	-0.379474	0.000526						17.0667	0.016719	0.016719						17.0667	-0.09691	-0.19691
17.0833	-0.220812	-0.000812						17.0833	-0.379198	0.000802						17.0833	0.014937	0.014937						17.0833	-0.097686	-0.197686
17.1	-0.220355	-0.000355						17.1	-0.379301	0.000699						17.1	0.005655	0.005655						17.1	-0.098672	-0.198672
17.1167	-0.219792	0.000208						17.1167	-0.379363	0.000637						17.1167	-0.008688	-0.008688						17.1167	-0.099596	-0.199596
17.1333	-0.219237	0.000763						17.1333	-0.379262	0.000738						17.1333	-0.009121	-0.009121						17.1333	-0.100157	-0.200157
17.15	-0.218661	0.001339						17.15	-0.379171	0.000829						17.15	-0.007114	-0.007114						17.15	-0.100158	-0.200158
17.1667	-0.218206	0.001794						17.1667	-0.37906	0.00094						17.1667	-0.007507	-0.007507						17.1667	-0.099639	-0.199639
17.1833	-0.217871	0.002129						17.1833	-0.378959	0.001041						17.1833	-0.00672	-0.00672						17.1833	-0.0992	-0.1992
17.2	-0.217586	0.002414						17.2	-0.378948	0.001052						17.2	-0.006664	-0.006664						17.2	-0.099102	-0.199102
17.2167	-0.21756	0.00244						17.2167	-0.379227	0.000773						17.2167	-0.006717	-0.006717						17.2167	-0.099323	-0.199323
17.2333	-0.217347	0.002653						17.2333	-0.379496	0.000504						17.2333	-0.00629	-0.00629						17.2333	-0.099563	-0.199563
17.25	-0.216889	0.003111						17.25	-0.379674	0.000326						17.25	-0.005546	-0.005546						17.25	-0.099779	-0.199779
17.2667	-0.216582	0.003418						17.2667	-0.379792	0.000208						17.2667	-0.005252	-0.005252						17.2667	-0.099905	-0.199905
17.2833	-0.216555	0.003445						17.2833	-0.38011	-0.00011						17.2833	-0.005678	-0.005678						17.2833	-0.100071	-0.200071
17.3	-0.216718	0.003282						17.3	-0.380368	-0.000368						17.3	-0.005824	-0.005824						17.3	-0.100427	-0.200427
17.3167	-0.21689	0.00311						17.3167	-0.380406	-0.000406						17.3167	-0.005479	-0.005479						17.3167	-0.100703	-0.200703
17.3333	-0.216933	0.003067						17.3333	-0.380304	-0.000304						17.3333	-0.005385	-0.005385						17.3333	-0.100949	-0.200949
17.35	-0.217066	0.002934						17.35	-0.380142	-0.000142						17.35	-0.005111	-0.005111						17.35	-0.101295	-0.201295
17.3667	-0.21736	0.00264						17.3667	-0.379966	3.4e-05						17.3667	-0.004631	-0.004631						17.3667	-0.101635	-0.201635
17.3833	-0.217756	0.002244						17.3833	-0.38013	-0.00013						17.3833	-0.00416	-0.00416						17.3833	-0.101856	-0.201856
17.4	-0.218211	0.001789						17.4	-0.380275	-0.000275						17.4	-0.00384	-0.00384						17.4	-0.101906	-0.201906
17.4167	-0.218647	0.001353						17.4167	-0.380259	-0.000259						17.4167	-0.00281	-0.00281						17.4167	-0.101566	-0.201566
17.4333	-0.219262	0.000738						17.4333	-0.379893	0.000107						17.4333	-0.00208	-0.00208						17.4333	-0.100747	-0.200747
17.45	-0.220098	-9.8e-05						17.45	-0.380028	-2.8e-05						17.45	-0.00153	-0.00153						17.45	-0.100017	-0.200017
17.4667	-0.220813	-0.000813						17.4667	-0.380542	-0.000542						17.4667	-0.0012	-0.0012						17.4667	-0.099367	-0.199367
17.4833	-0.221373	-0.001373						17.4833	-0.380985	-0.000985						17.4833	-0.000923	-0.000923						17.4833	-0.099253	-0.199253
17.5	-0.221983	-0.001983						17.5	-0.381102	-0.001102						17.5	1e-06	1e-06						17.5	-0.099737	-0.199737
17.5167	-0.222463	-0.002463						17.5167	-0.381059	-0.001059						17.5167	0.000996	0.000996						17.5167	-0.100191	-0.200191
17.5333	-0.222433	-0.002433						17.5333	-0.380995	-0.000995						17.5333	0.000751	0.000751						17.5333	-0.100296	-0.200296
17.55	-0.222264	-0.002264						17.55	-0.380712	-0.000712						17.55	0.001206	0.001206						17.55	-0.10031	-0.20031
17.5667	-0.222244	-0.002244						17.5667	-0.380309	-0.000309						17.5667	0.00245	0.00245						17.5667	-0.100274	-0.200274
17.5833	-0.222274	-0.002274						17.5833	-0.379946	5.4e-05						17.5833	0.003145	0.003145						17.5833	-0.100028	-0.200028
17.6	-0.22218	-0.00218						17.6	-0.37972	0.00028						17.6	0.002336	0.002336						17.6	-0.099969	-0.199969
17.6167	-0.221851	-0.001851						17.6167	-0.379581	0.000419						17.6167	0.002194	0.002194						17.6167	-0.100057	-0.200057
17.6333	-0.221532	-0.001532						17.6333	-0.379483	0.000517						17.6333	0.002092	0.002092						17.6333	-0.100084	-0.200084
17.65	-0.221483	-0.001483						17.65	-0.379564	0.000436						17.65	0.0022	0.0022						17.65	-0.100122	-0.200122
17.6667	-0.221764	-0.001764						17.6667	-0.379785	0.000215						17.6667	0.002388	0.002388						17.6667	-0.09998	-0.19998
17.6833	-0.222136	-0.002136						17.6833	-0.380117	-0.000117						17.6833	0.002266	0.002266						17.6833	-0.099967	-0.199967
17.7	-0.222297	-0.002297						17.7	-0.380288	-0.000288						17.7	0.002934	0.002934						17.7	-0.100125	-0.200125
17.7167	-0.222342	-0.002342						17.7167	-0.380214	-0.000214						17.7167	0.003209	0.003209						17.7167	-0.100461	-0.200461
17.7333	-0.222267	-0.002267						17.7333	-0.380311	-0.000311						17.7333	0.002529	0.002529						17.7333	-0.100981	-0.200981
17.75	-0.221993	-0.001993						17.75	-0.380767	-0.000767						17.75	0.002809	0.002809						17.75	-0.101352	-0.201352
17.7667	-0.221558	-0.001558						17.7667	-0.381254	-0.001254						17.7667	0.003228	0.003228						17.7667	-0.101493	-0.201493
17.7833	-0.221003	-0.001003						17.7833	-0.38136	-0.00136						17.7833	0.003328	0.003328						17.7833	-0.101403	-0.201403
17.8	-0.220499	-0.000499						17.8	-0.381097	-0.001097						17.8	0.004128	0.004128						17.8	-0.101434	-0.201434
17.8167	-0.220184	-0.000184						17.8167	-0.380643	-0.000643						17.8167	0.004887	0.004887						17.8167	-0.101615	-0.201615
17.8333	-0.219632	0.000368						17.8333	-0.380341	-0.000341						17.8333	0.005436	0.005436						17.8333	-0.101365	-0.201365
17.85	-0.219095	0.000905						17.85	-0.380271	-0.000271						17.85	0.005996	0.005996						17.85	-0.100938	-0.200938
17.8667	-0.218999	0.001001						17.8667	-0.380371	-0.000371						17.8667	0.005006	0.005006						17.8667	-0.100671	-0.200671
17.8833	-0.219042	0.000958						17.8833	-0.380791	-0.000791						17.8833	0.003456	0.003456						17.8833	-0.100194	-0.200194
17.9	-0.219105	0.000895						17.9	-0.3812	-0.0012						17.9	0.000976	0.000976						17.9	-0.099938	-0.199938
17.9167	-0.219179	0.000821						17.9167	-0.3814	-0.0014						17.9167	0.000386	0.000386						17.9167	-0.099881	-0.199881
17.9333	-0.219322	0.000678						17.9333	-0.38146	-0.00146						17.9333	0.001176	0.001176						17.9333	-0.099634	-0.199634
17.95	-0.219526	0.000474						17.95	-0.38121	-0.00121						17.95	-0.000623	-0.000623						17.95	-0.099467	-0.199467
17.9667	-0.21984	0.00016						17.9667	-0.380734	-0.000734						17.9667	-7.3e-05	-7.3e-05						17.9667	-0.099323	-0.199323
17.9833	-0.219973	2.7e-05						17.9833	-0.380358	-0.000358						17.9833	0.001266	0.001266						17.9833	-0.099078	-0.199078
18	-0.219886	0.000114						18	-0.379933	6.7e-05						18	0.002705	0.002705						18	-0.098922	-0.198922
18.0167	-0.219469	0.000531						18.0167	-0.379627	0.000373						18.0167	0.003854	0.003854						18.0167	-0.098777	-0.198777
18.0333	-0.218882	0.001118						18.0333	-0.379411	0.000589						18.0333	0.003723	0.003723						18.0333	-0.098702	-0.198702
18.05	-0.218315	0.001685						18.05	-0.379496	0.000504						18.05	0.003442	0.003442						18.05	-0.098467	-0.198467
18.0667	-0.218188	0.001812						18.0667	-0.37958	0.00042						18.0667	0.003731	0.003731						18.0667	-0.098142	-0.198142
18.0833	-0.218309	0.001691						18.0833	-0.379248	0.000752						18.0833	0.003991	0.003991						18.0833	-0.097721	-0.197721
18.1	-0.218402	0.001598						18.1	-0.379154	0.000846						18.1	0.003828	0.003828						18.1	-0.097617	-0.197617
18.1167	-0.218514	0.001486						18.1167	-0.37904	0.00096						18.1167	0.003764	0.003764						18.1167	-0.097673	-0.197673
18.1333	-0.218737	0.001263						18.1333	-0.378936	0.001064						18.1333	0.003661	0.003661						18.1333	-0.09758	-0.19758
18.15	-0.218899	0.001101						18.15	-0.378901	0.001099						18.15	0.003238	0.003238						18.15	-0.097406	-0.197406
18.1667	-0.219171	0.000829						18.1667	-0.379007	0.000993						18.1667	0.002684	0.002684						18.1667	-0.097773	-0.197773
18.1833	-0.219524	0.000476						18.1833	-0.378993	0.001007						18.1833	0.002081	0.002081						18.1833	-0.098339	-0.198339
18.2	-0.219666	0.000334						18.2	-0.37891	0.00109						18.2	0.00131	0.00131						18.2	-0.098903	-0.198903
18.2167	-0.21958	0.00042						18.2167	-0.378928	0.001072						18.2167	-7e-06	-7e-06						18.2167	-0.099674	-0.199674
18.2333	-0.219335	0.000665						18.2333	-0.378986	0.001014						18.2333	-0.001494	-0.001494						18.2333	-0.100105	-0.200105
18.25	-0.219159	0.000841						18.25	-0.379275	0.000725						18.25	-0.001951	-0.001951						18.25	-0.100046	-0.200046
18.2667	-0.219133	0.000867						18.2667	-0.379473	0.000527						18.2667	-0.002028	-0.002028						18.2667	-0.099867	-0.199867
18.2833	-0.219097	0.000903						18.2833	-0.379521	0.000479						18.2833	-0.002675	-0.002675						18.2833	-0.099608	-0.199608
18.3	-0.218881	0.001119						18.3	-0.37975	0.00025						18.3	-0.004012	-0.004012						18.3	-0.099239	-0.199239
18.3167	-0.218394	0.001606						18.3167	-0.379832	0.000168						18.3167	-0.004704	-0.004704						18.3167	-0.09894	-0.19894
18.3333	-0.217943	0.002057						18.3333	-0.379721	0.000279						18.3333	-0.006047	-0.006047						18.3333	-0.098941	-0.198941
18.35	-0.217933	0.002067						18.35	-0.379561	0.000439						18.35	-0.007809	-0.007809						18.35	-0.099182	-0.199182
18.3667	-0.218212	0.001788						18.3667	-0.37968	0.00032						18.3667	-0.008301	-0.008301						18.3667	-0.099313	-0.199313
18.3833	-0.218862	0.001138						18.3833	-0.379589	0.000411						18.3833	-0.005204	-0.005204						18.3833	-0.099644	-0.199644
18.4	-0.219251	0.000749						18.4	-0.379649	0.000351						18.4	-0.001926	-0.001926						18.4	-0.099906	-0.199906
18.4167	-0.219421	0.000579						18.4167	-0.379768	0.000232						18.4167	-0.003748	-0.003748						18.4167	-0.100077	-0.200077
18.4333	-0.219438	0.000562						18.4333	-0.379565	0.000435						18.4333	-0.005156	-0.005156						18.4333	-0.100168	-0.200168
18.45	-0.21923	0.00077						18.45	-0.379409	0.000591						18.45	-0.005895	-0.005895						18.45	-0.100136	-0.200136
18.4667	-0.218972	0.001028						18.4667	-0.379312	0.000688						18.4667	-0.005314	-0.005314						18.4667	-0.100143	-0.200143
18.4833	-0.218674	0.001326						18.4833	-0.379425	0.000575						18.4833	-0.005362	-0.005362						18.4833	-0.1001	-0.2001
18.5	-0.218276	0.001724						18.5	-0.379658	0.000342						18.5	-0.005661	-0.005661						18.5	-0.100038	-0.200038
18.5167	-0.217598	0.002402						18.5167	-0.380201	-0.000201						18.5167	-0.007059	-0.007059						18.5167	-0.100015	-0.200015
18.5333	-0.21698	0.00302						18.5333	-0.380524	-0.000524						18.5333	-0.007408	-0.007408						18.5333	-0.099962	-0.199962
18.55	-0.216892	0.003108						18.55	-0.380327	-0.000327						18.55	-0.006386	-0.006386						18.55	-0.099949	-0.199949
18.5667	-0.216989	0.003011						18.5667	-0.3799	0.0001						18.5667	-0.005151	-0.005151						18.5667	-0.099879	-0.199879
18.5833	-0.217097	0.002903						18.5833	-0.379412	0.000588						18.5833	-0.004492	-0.004492						18.5833	-0.100089	-0.200089
18.6	-0.217165	0.002835						18.6	-0.379215	0.000785						18.6	-0.004072	-0.004072						18.6	-0.100729	-0.200729
18.6167	-0.217503	0.002497						18.6167	-0.379267	0.000733						18.6167	-0.003442	-0.003442						18.6167	-0.101409	-0.201409
18.6333	-0.218201	0.001799						18.6333	-0.37939	0.00061						18.6333	-0.002913	-0.002913						18.6333	-0.101939	-0.201939
18.65	-0.219499	0.000501						18.65	-0.379752	0.000248						18.65	-0.001723	-0.001723						18.65	-0.102489	-0.202489
18.6667	-0.220867	-0.000867						18.6667	-0.380294	-0.000294						18.6667	-0.001124	-0.001124						18.6667	-0.1027	-0.2027
18.6833	-0.22188	-0.00188						18.6833	-0.380774	-0.000774						18.6833	-0.000941	-0.000941						18.6833	-0.102693	-0.202693
18.7	-0.222791	-0.002791						18.7	-0.381063	-0.001063						18.7	-0.001554	-0.001554						18.7	-0.102922	-0.202922
18.7167	-0.223472	-0.003472						18.7167	-0.381272	-0.001272						18.7167	-0.001788	-0.001788						18.7167	-0.103111	-0.203111
18.7333	-0.223874	-0.003874						18.7333	-0.38119	-0.00119						18.7333	-0.002021	-0.002021						18.7333	-0.103179	-0.203179
18.75	-0.224165	-0.004165						18.75	-0.380889	-0.000889						18.75	-0.002054	-0.002054						18.75	-0.102968	-0.202968
18.7667	-0.224516	-0.004516						18.7667	-0.380628	-0.000628						18.7667	-0.002077	-0.002077						18.7667	-0.102766	-0.202766
18.7833	-0.225097	-0.005097						18.7833	-0.380477	-0.000477						18.7833	-0.00296	-0.00296						18.7833	-0.102475	-0.202475
18.8	-0.225435	-0.005435						18.8	-0.380557	-0.000557						18.8	-0.003039	-0.003039						18.8	-0.102405	-0.202405
18.8167	-0.225666	-0.005666						18.8167	-0.380647	-0.000647						18.8167	-0.004026	-0.004026						18.8167	-0.102444	-0.202444
18.8333	-0.226378	-0.006378						18.8333	-0.380777	-0.000777						18.8333	-0.005993	-0.005993						18.8333	-0.102383	-0.202383
18.85	-0.227359	-0.007359						18.85	-0.380617	-0.000617						18.85	-0.006349	-0.006349						18.85	-0.102392	-0.202392
18.8667	-0.228721	-0.008721						18.8667	-0.380377	-0.000377						18.8667	-0.004806	-0.004806						18.8667	-0.102641	-0.202641
18.8833	-0.229853	-0.009853						18.8833	-0.380497	-0.000497						18.8833	-0.004272	-0.004272						18.8833	-0.10251	-0.20251
18.9	-0.230874	-0.010874						18.9	-0.380707	-0.000707						18.9	-0.004279	-0.004279						18.9	-0.102149	-0.202149
18.9167	-0.230902	-0.010902						18.9167	-0.380897	-0.000897						18.9167	-0.00147	-0.00147						18.9167	-0.101494	-0.201494
18.9333	-0.229777	-0.009777						18.9333	-0.380147	-0.000147						18.9333	0.000201	0.000201						18.9333	-0.101001	-0.201001
18.95	-0.228643	-0.008643						18.95	-0.379097	0.000903						18.95	0.003231	0.003231						18.95	-0.099938	-0.199938
18.9667	-0.227808	-0.007808						18.9667	-0.378888	0.001112						18.9667	0.006352	0.006352						18.9667	-0.098074	-0.198074
18.9833	-0.227003	-0.007003						18.9833	-0.380688	-0.000688						18.9833	0.008793	0.008793						18.9833	-0.098581	-0.198581
19	-0.227958	-0.007958						19	-0.382538	-0.002538						19	0.009834	0.009834						19	-0.101168	-0.201168
19.0167	-0.228593	-0.008593						19.0167	-0.382058	-0.002058						19.0167	0.005334	0.005334						19.0167	-0.105195	-0.205195
19.0333	-0.23059	-0.01059						19.0333	-0.381688	-0.001688						19.0333	0.000786	0.000786						19.0333	-0.106624	-0.206624
19.05	-0.239215	-0.019215						19.05	-0.388695	-0.008695						19.05	0.00185	0.00185						19.05	-0.097033	-0.197033
19.0667	-0.244999	-0.024999						19.0667	-0.399771	-0.019771						19.0667	0.002325	0.002325						19.0667	-0.090262	-0.190262
19.0833	-0.244894	-0.024894						19.0833	-0.406518	-0.026518						19.0833	0.001799	0.001799						19.0833	-0.091672	-0.191672
19.1	-0.240279	-0.020279						19.1	-0.407585	-0.027585						19.1	0.001573	0.001573						19.1	-0.099531	-0.199531
19.1167	-0.236124	-0.016124						19.1167	-0.405201	-0.025201						19.1167	-0.000482	-0.000482						19.1167	-0.112601	-0.212601
19.1333	-0.236179	-0.016179						19.1333	-0.401538	-0.021538						19.1333	-0.000848	-0.000848						19.1333	-0.12301	-0.22301
19.15	-0.230963	-0.010963						19.15	-0.397764	-0.017764						19.15	-0.001763	-0.001763						19.15	-0.12862	-0.22862
19.1667	-0.221622	-0.001622						19.1667	-0.394714	-0.014714						19.1667	-0.003289	-0.003289						19.1667	-0.131126	-0.231126
19.1833	-0.213027	0.006973						19.1833	-0.392853	-0.012853						19.1833	-0.003704	-0.003704						19.1833	-0.131473	-0.231473
19.2	-0.208271	0.011729						19.2	-0.392242	-0.012242						19.2	-0.00414	-0.00414						19.2	-0.130449	-0.230449
19.2167	-0.206946	0.013054						19.2167	-0.391972	-0.011972						19.2167	-0.003205	-0.003205						19.2167	-0.130856	-0.230856
19.2333	-0.207731	0.012269						19.2333	-0.391411	-0.011411						19.2333	-0.00141	-0.00141						19.2333	-0.132593	-0.232593
19.25	-0.209166	0.010834						19.25	-0.39026	-0.01026						19.25	0.000105	0.000105						19.25	-0.135069	-0.235069
19.2667	-0.21069	0.00931						19.2667	-0.388579	-0.008579						19.2667	-0.000141	-0.000141						19.2667	-0.137576	-0.237576
19.2833	-0.209529	0.010471						19.2833	-0.38609	-0.00609						19.2833	0.000802	0.000802						19.2833	-0.139574	-0.239574
19.3	-0.20887	0.01113						19.3	-0.383608	-0.003608						19.3	0.002134	0.002134						19.3	-0.141233	-0.241233
19.3167	-0.210101	0.009899						19.3167	-0.381326	-0.001326						19.3167	0.003145	0.003145						19.3167	-0.142152	-0.242152
19.3333	-0.211532	0.008468						19.3333	-0.379534	0.000466						19.3333	0.002986	0.002986						19.3333	-0.14179	-0.24179
19.35	-0.212152	0.007848						19.35	-0.378322	0.001678						19.35	0.003208	0.003208						19.35	-0.139879	-0.239879
19.3667	-0.213263	0.006737						19.3667	-0.37764	0.00236						19.3667	0.003189	0.003189						19.3667	-0.136847	-0.236847
19.3833	-0.214924	0.005076						19.3833	-0.377308	0.002692						19.3833	0.00222	0.00222						19.3833	-0.133306	-0.233306
19.4	-0.216804	0.003196						19.4	-0.377248	0.002752						19.4	0.001569	0.001569						19.4	-0.129752	-0.229752
19.4167	-0.218282	0.001718						19.4167	-0.377544	0.002456						19.4167	0.001038	0.001038						19.4167	-0.126518	-0.226518
19.4333	-0.21963	0.00037						19.4333	-0.378199	0.001801						19.4333	0.001268	0.001268						19.4333	-0.123743	-0.223743
19.45	-0.220777	-0.000777						19.45	-0.378894	0.001106						19.45	0.001387	0.001387						19.45	-0.121298	-0.221298
19.4667	-0.221685	-0.001685						19.4667	-0.379469	0.000531						19.4667	0.000626	0.000626						19.4667	-0.119443	-0.219443
19.4833	-0.222383	-0.002383						19.4833	-0.380254	-0.000254						19.4833	-0.000735	-0.000735						19.4833	-0.118218	-0.218218
19.5	-0.22291	-0.00291						19.5	-0.381	-0.001						19.5	-0.000785	-0.000785						19.5	-0.117173	-0.217173
19.5167	-0.223255	-0.003255						19.5167	-0.381403	-0.001403						19.5167	0.000143	0.000143						19.5167	-0.116415	-0.216415
19.5333	-0.223829	-0.003829						19.5333	-0.381554	-0.001554						19.5333	0.001334	0.001334						19.5333	-0.115451	-0.215451
19.55	-0.224442	-0.004442						19.55	-0.381505	-0.001505						19.55	0.001485	0.001485						19.55	-0.114357	-0.214357
19.5667	-0.225026	-0.005026						19.5667	-0.381236	-0.001236						19.5667	0.001325	0.001325						19.5667	-0.112883	-0.212883
19.5833	-0.22541	-0.00541						19.5833	-0.381197	-0.001197						19.5833	0.001246	0.001246						19.5833	-0.110799	-0.210799
19.6	-0.225493	-0.005493						19.6	-0.380978	-0.000978						19.6	0.001227	0.001227						19.6	-0.108736	-0.208736
19.6167	-0.225297	-0.005297						19.6167	-0.380808	-0.000808						19.6167	0.002058	0.002058						19.6167	-0.107012	-0.207012
19.6333	-0.224965	-0.004965						19.6333	-0.38078	-0.00078						19.6333	0.003168	0.003168						19.6333	-0.105385	-0.205385
19.65	-0.224554	-0.004554						19.65	-0.380642	-0.000642						19.65	0.004459	0.004459						19.65	-0.104087	-0.204087
19.6667	-0.224023	-0.004023						19.6667	-0.380535	-0.000535						19.6667	0.00444	0.00444						19.6667	-0.103059	-0.203059
19.6833	-0.223552	-0.003552						19.6833	-0.380437	-0.000437						19.6833	0.005891	0.005891						19.6833	-0.101961	-0.201961
19.7	-0.22318	-0.00318						19.7	-0.38033	-0.00033						19.7	0.006812	0.006812						19.7	-0.101023	-0.201023
19.7167	-0.222859	-0.002859						19.7167	-0.380242	-0.000242						19.7167	0.004013	0.004013						19.7167	-0.100345	-0.200345
19.7333	-0.222498	-0.002498						19.7333	-0.380165	-0.000165						19.7333	-0.000476	-0.000476						19.7333	-0.099737	-0.199737
19.75	-0.222407	-0.002407						19.75	-0.380107	-0.000107						19.75	-0.002705	-0.002705						19.75	-0.099179	-0.199179
19.7667	-0.222409	-0.002409						19.7667	-0.379921	7.9e-05						19.7667	-0.003466	-0.003466						19.7667	-0.098561	-0.198561
19.7833	-0.222442	-0.002442						19.7833	-0.379855	0.000145						19.7833	-0.003627	-0.003627						19.7833	-0.097854	-0.197854
19.8	-0.222425	-0.002425						19.8	-0.379779	0.000221						19.8	-0.002658	-0.002658						19.8	-0.097146	-0.197146
19.8167	-0.222108	-0.002108						19.8167	-0.379392	0.000608						19.8167	-0.001988	-0.001988						19.8167	-0.096458	-0.196458
19.8333	-0.221871	-0.001871						19.8333	-0.378856	0.001144						19.8333	-0.002289	-0.002289						19.8333	-0.095971	-0.195971
19.85	-0.221574	-0.001574						19.85	-0.37842	0.00158						19.85	-0.00368	-0.00368						19.85	-0.095653	-0.195653
19.8667	-0.220927	-0.000927						19.8667	-0.378494	0.001506						19.8667	-0.004121	-0.004121						19.8667	-0.095475	-0.195475
19.8833	-0.220099	-9.9e-05						19.8833	-0.378879	0.001121						19.8833	-0.003292	-0.003292						19.8833	-0.09541	-0.19541
19.9	-0.219203	0.000797						19.9	-0.379384	0.000616						19.9	-0.002057	-0.002057						19.9	-0.09553	-0.19553
19.9167	-0.218358	0.001642						19.9167	-0.379599	0.000401						19.9167	-0.001543	-0.001543						19.9167	-0.09619	-0.19619
19.9333	-0.217722	0.002278						19.9333	-0.379764	0.000236						19.9333	-0.000758	-0.000758						19.9333	-0.096811	-0.196811
19.95	-0.217506	0.002494						19.95	-0.380079	-7.9e-05						19.95	-0.000174	-0.000174						19.95	-0.097261	-0.197261
19.9667	-0.21765	0.00235						19.9667	-0.380304	-0.000304						19.9667	0.000141	0.000141						19.9667	-0.097211	-0.197211
19.9833	-0.217904	0.002096						19.9833	-0.380409	-0.000409						19.9833	-1.4e-05	-1.4e-05						19.9833	-0.096821	-0.196821
20	-0.217989	0.002011						20	-0.380188	-0.000188						20	7.4e-05	7.4e-05						20	-0.09654	-0.19654
20.0167	-0.218058	0.001942						20.0167	-0.380119	-0.000119						20.0167	0.000731	0.000731						20.0167	-0.096771	-0.196771
20.0333	-0.218137	0.001863						20.0333	-0.38018	-0.00018						20.0333	0.001218	0.001218						20.0333	-0.097402	-0.197402
20.05	-0.218005	0.001995						20.05	-0.380432	-0.000432						20.05	0.001215	0.001215						20.05	-0.098114	-0.198114
20.0667	-0.217784	0.002216						20.0667	-0.380553	-0.000553						20.0667	0.001323	0.001323						20.0667	-0.098845	-0.198845
20.0833	-0.217802	0.002198						20.0833	-0.380405	-0.000405						20.0833	0.00115	0.00115						20.0833	-0.099346	-0.199346
20.1	-0.217891	0.002109						20.1	-0.380166	-0.000166						20.1	0.000777	0.000777						20.1	-0.099858	-0.199858
20.1167	-0.218061	0.001939						20.1167	-0.379742	0.000258						20.1167	0.001063	0.001063						20.1167	-0.100575	-0.200575
20.1333	-0.217989	0.002011						20.1333	-0.379395	0.000605						20.1333	0.00119	0.00119						20.1333	-0.101015	-0.201015
20.15	-0.217927	0.002073						20.15	-0.379568	0.000432						20.15	0.000808	0.000808						20.15	-0.101116	-0.201116
20.1667	-0.217824	0.002176						20.1667	-0.379941	5.9e-05						20.1667	0.000686	0.000686						20.1667	-0.101227	-0.201227
20.1833	-0.217742	0.002258						20.1833	-0.380314	-0.000314						20.1833	0.000943	0.000943						20.1833	-0.101118	-0.201118
20.2	-0.21777	0.00223						20.2	-0.380707	-0.000707						20.2	0.000771	0.000771						20.2	-0.101068	-0.201068
20.2167	-0.218117	0.001883						20.2167	-0.38095	-0.00095						20.2167	0.000509	0.000509						20.2167	-0.101029	-0.201029
20.2333	-0.218265	0.001735						20.2333	-0.380906	-0.000906						20.2333	0.000359	0.000359						20.2333	-0.100969	-0.200969
20.25	-0.218161	0.001839						20.25	-0.380625	-0.000625						20.25	0.000121	0.000121						20.25	-0.101058	-0.201058
20.2667	-0.218367	0.001633						20.2667	-0.380193	-0.000193						20.2667	0.000143	0.000143						20.2667	-0.101207	-0.201207
20.2833	-0.218643	0.001357						20.2833	-0.379881	0.000119						20.2833	0.000335	0.000335						20.2833	-0.101276	-0.201276
20.3	-0.218679	0.001321						20.3	-0.37974	0.00026						20.3	0.000386	0.000386						20.3	-0.101595	-0.201595
20.3167	-0.218815	0.001185						20.3167	-0.379718	0.000282						20.3167	0.000418	0.000418						20.3167	-0.102224	-0.202224
20.3333	-0.219001	0.000999						20.3333	-0.380087	-8.7e-05						20.3333	8e-05	8e-05						20.3333	-0.102883	-0.202883
20.35	-0.219228	0.000772						20.35	-0.380465	-0.000465						20.35	-0.000329	-0.000329						20.35	-0.103221	-0.203221
20.3667	-0.219502	0.000498						20.3667	-0.380731	-0.000731						20.3667	-0.000521	-0.000521						20.3667	-0.103065	-0.203065
20.3833	-0.219877	0.000123						20.3833	-0.380796	-0.000796						20.3833	-0.000644	-0.000644						20.3833	-0.102628	-0.202628
20.4	-0.220251	-0.000251						20.4	-0.380912	-0.000912						20.4	-0.000887	-0.000887						20.4	-0.102022	-0.202022
20.4167	-0.220376	-0.000376						20.4167	-0.381047	-0.001047						20.4167	-0.00088	-0.00088						20.4167	-0.101455	-0.201455
20.4333	-0.22076	-0.00076						20.4333	-0.381182	-0.001182						20.4333	-0.000713	-0.000713						20.4333	-0.101059	-0.201059
20.45	-0.221045	-0.001045						20.45	-0.381268	-0.001268						20.45	-0.000785	-0.000785						20.45	-0.100502	-0.200502
20.4667	-0.221639	-0.001639						20.4667	-0.381253	-0.001253						20.4667	-0.001178	-0.001178						20.4667	-0.100356	-0.200356
20.4833	-0.222503	-0.002503						20.4833	-0.38095	-0.00095						20.4833	-0.001812	-0.001812						20.4833	-0.100616	-0.200616
20.5	-0.223292	-0.003292						20.5	-0.38039	-0.00039						20.5	-0.002497	-0.002497						20.5	-0.100867	-0.200867
20.5167	-0.223821	-0.003821						20.5167	-0.38009	-9e-05						20.5167	-0.002602	-0.002602						20.5167	-0.101188	-0.201188
20.5333	-0.22412	-0.00412						20.5333	-0.37982	0.00018						20.5333	-0.002376	-0.002376						20.5333	-0.101259	-0.201259
20.55	-0.224129	-0.004129						20.55	-0.379309	0.000691						20.55	-0.002111	-0.002111						20.55	-0.10126	-0.20126
20.5667	-0.224258	-0.004258						20.5667	-0.379069	0.000931						20.5667	-0.001775	-0.001775						20.5667	-0.101252	-0.201252
20.5833	-0.224828	-0.004828						20.5833	-0.379029	0.000971						20.5833	-0.00215	-0.00215						20.5833	-0.100783	-0.200783
20.6	-0.225223	-0.005223						20.6	-0.379173	0.000827						20.6	-0.001796	-0.001796						20.6	-0.100349	-0.200349
20.6167	-0.225429	-0.005429						20.6167	-0.37945	0.00055						20.6167	-0.000553	-0.000553						20.6167	-0.100189	-0.200189
20.6333	-0.225446	-0.005446						20.6333	-0.379867	0.000133						20.6333	0.00044	0.00044						20.6333	-0.100109	-0.200109
20.65	-0.225182	-0.005182						20.65	-0.380234	-0.000234						20.65	0.000833	0.000833						20.65	-0.100358	-0.200358
20.6667	-0.224858	-0.004858						20.6667	-0.380301	-0.000301						20.6667	0.001356	0.001356						20.6667	-0.100588	-0.200588
20.6833	-0.224444	-0.004444						20.6833	-0.380158	-0.000158						20.6833	0.002619	0.002619						20.6833	-0.100718	-0.200718
20.7	-0.22404	-0.00404						20.7	-0.379915	8.5e-05						20.7	0.005822	0.005822						20.7	-0.100908	-0.200908
20.7167	-0.22358	-0.00358						20.7167	-0.379573	0.000427						20.7167	0.009364	0.009364						20.7167	-0.101051	-0.201051
20.7333	-0.223284	-0.003284						20.7333	-0.379323	0.000677						20.7333	0.011645	0.011645						20.7333	-0.101019	-0.201019
20.75	-0.222949	-0.002949						20.75	-0.379452	0.000548						20.75	0.012057	0.012057						20.75	-0.101157	-0.201157
20.7667	-0.222483	-0.002483						20.7667	-0.379551	0.000449						20.7667	0.011138	0.011138						20.7667	-0.101245	-0.201245
20.7833	-0.221997	-0.001997						20.7833	-0.379691	0.000309						20.7833	0.01164	0.01164						20.7833	-0.101383	-0.201383
20.8	-0.221272	-0.001272						20.8	-0.37988	0.00012						20.8	0.011131	0.011131						20.8	-0.101341	-0.201341
20.8167	-0.220416	-0.000416						20.8167	-0.380159	-0.000159						20.8167	0.008792	0.008792						20.8167	-0.101138	-0.201138
20.8333	-0.219802	0.000198						20.8333	-0.380608	-0.000608						20.8333	0.005287	0.005287						20.8333	-0.100978	-0.200978
20.85	-0.219294	0.000706						20.85	-0.380767	-0.000767						20.85	-0.001589	-0.001589						20.85	-0.100952	-0.200952
20.8667	-0.218826	0.001174						20.8667	-0.380805	-0.000805						20.8667	-0.003406	-0.003406						20.8667	-0.100926	-0.200926
20.8833	-0.218368	0.001632						20.8833	-0.380844	-0.000844						20.8833	-0.002982	-0.002982						20.8833	-0.10077	-0.20077
20.9	-0.21811	0.00189						20.9	-0.380903	-0.000903						20.9	-0.002799	-0.002799						20.9	-0.100585	-0.200585
20.9167	-0.217952	0.002048						20.9167	-0.381031	-0.001031						20.9167	-0.004205	-0.004205						20.9167	-0.100529	-0.200529
20.9333	-0.217644	0.002356						20.9333	-0.38094	-0.00094						20.9333	-0.003871	-0.003871						20.9333	-0.100763	-0.200763
20.95	-0.217163	0.002837						20.95	-0.380558	-0.000558						20.95	-0.003711	-0.003711						20.95	-0.100977	-0.200977
20.9667	-0.216759	0.003241						20.9667	-0.37973	0.00027						20.9667	-0.008509	-0.008509						20.9667	-0.101244	-0.201244
20.9833	-0.216665	0.003335						20.9833	-0.379182	0.000818						20.9833	-0.013518	-0.013518						20.9833	-0.101171	-0.201171
21	-0.216761	0.003239						21	-0.379255	0.000745						21	-0.013276	-0.013276						21	-0.100987	-0.200987
21.0167	-0.216896	0.003104						21.0167	-0.379597	0.000403						21.0167	-0.011385	-0.011385						21.0167	-0.100784	-0.200784
21.0333	-0.216952	0.003048						21.0333	-0.379609	0.000391						21.0333	-0.010393	-0.010393						21.0333	-0.100761	-0.200761
21.05	-0.217058	0.002942						21.05	-0.379561	0.000439						21.05	-0.009962	-0.009962						21.05	-0.100658	-0.200658
21.0667	-0.217274	0.002726						21.0667	-0.379383	0.000617						21.0667	-0.00876	-0.00876						21.0667	-0.100554	-0.200554
21.0833	-0.217405	0.002595						21.0833	-0.378795	0.001205						21.0833	-0.007663	-0.007663						21.0833	-0.100469	-0.200469
21.1	-0.217598	0.002402						21.1	-0.378224	0.001776						21.1	-0.00693	-0.00693						21.1	-0.100243	-0.200243
21.1167	-0.218042	0.001958						21.1167	-0.378023	0.001977						21.1167	-0.006507	-0.006507						21.1167	-0.099907	-0.199907
21.1333	-0.218475	0.001525						21.1333	-0.378262	0.001738						21.1333	-0.005623	-0.005623						21.1333	-0.099541	-0.199541
21.15	-0.218868	0.001132						21.15	-0.378711	0.001289						21.15	-0.00442	-0.00442						21.15	-0.099305	-0.199305
21.1667	-0.218732	0.001268						21.1667	-0.37887	0.00113						21.1667	-0.003737	-0.003737						21.1667	-0.099379	-0.199379
21.1833	-0.218335	0.001665						21.1833	-0.378909	0.001091						21.1833	-0.003074	-0.003074						21.1833	-0.099453	-0.199453
21.2	-0.217915	0.002085						21.2	-0.378851	0.001149						21.2	-0.002434	-0.002434						21.2	-0.099691	-0.199691
21.2167	-0.217638	0.002362						21.2167	-0.378808	0.001192						21.2167	-0.001608	-0.001608						21.2167	-0.099987	-0.199987
21.2333	-0.217512	0.002488						21.2333	-0.378815	0.001185						21.2333	-0.000883	-0.000883						21.2333	-0.100352	-0.200352
21.25	-0.217556	0.002444						21.25	-0.378742	0.001258						21.25	-0.000297	-0.000297						21.25	-0.100768	-0.200768
21.2667	-0.21762	0.00238						21.2667	-0.378759	0.001241						21.2667	0.000509	0.000509						21.2667	-0.100783	-0.200783
21.2833	-0.217753	0.002247						21.2833	-0.379136	0.000864						21.2833	0.001215	0.001215						21.2833	-0.100809	-0.200809
21.3	-0.217817	0.002183						21.3	-0.379763	0.000237						21.3	0.00179	0.00179						21.3	-0.100554	-0.200554
21.3167	-0.217645	0.002355						21.3167	-0.380399	-0.000399						21.3167	0.002051	0.002051						21.3167	-0.100153	-0.200153
21.3333	-0.217386	0.002614						21.3333	-0.380585	-0.000585						21.3333	0.002324	0.002324						21.3333	-0.099764	-0.199764
21.35	-0.217107	0.002893						21.35	-0.380371	-0.000371						21.35	0.002567	0.002567						21.35	-0.099335	-0.199335
21.3667	-0.216957	0.003043						21.3667	-0.380427	-0.000427						21.3667	0.00287	0.00287						21.3667	-0.098766	-0.198766
21.3833	-0.216508	0.003492						21.3833	-0.380552	-0.000552						21.3833	0.003142	0.003142						21.3833	-0.097957	-0.197957
21.4	-0.215858	0.004142						21.4	-0.380808	-0.000808						21.4	0.003125	0.003125						21.4	-0.097288	-0.197288
21.4167	-0.215439	0.004561						21.4167	-0.381294	-0.001294						21.4167	0.003158	0.003158						21.4167	-0.096669	-0.196669
21.4333	-0.214928	0.005072						21.4333	-0.381902	-0.001902						21.4333	0.003369	0.003369						21.4333	-0.096085	-0.196085
21.45	-0.214104	0.005896						21.45	-0.382199	-0.002199						21.45	0.003598	0.003598						21.45	-0.095766	-0.195766
21.4667	-0.213461	0.006539						21.4667	-0.382076	-0.002076						21.4667	0.003916	0.003916						21.4667	-0.095597	-0.195597
21.4833	-0.213037	0.006963						21.4833	-0.381632	-0.001632						21.4833	0.003914	0.003914						21.4833	-0.095439	-0.195439
21.5	-0.213293	0.006707						21.5	-0.381169	-0.001169						21.5	0.003862	0.003862						21.5	-0.09525	-0.19525
21.5167	-0.213989	0.006011						21.5167	-0.380945	-0.000945						21.5167	0.00395	0.00395						21.5167	-0.095251	-0.195251
21.5333	-0.214796	0.005204						21.5333	-0.380722	-0.000722						21.5333	0.003908	0.003908						21.5333	-0.095353	-0.195353
21.55	-0.215643	0.004357						21.55	-0.380649	-0.000649						21.55	0.003357	0.003357						21.55	-0.095403	-0.195403
21.5667	-0.216519	0.003481						21.5667	-0.380829	-0.000829						21.5667	0.002814	0.002814						21.5667	-0.095425	-0.195425
21.5833	-0.217275	0.002725						21.5833	-0.381099	-0.001099						21.5833	0.002681	0.002681						21.5833	-0.095467	-0.195467
21.6	-0.218161	0.001839						21.6	-0.381439	-0.001439						21.6	0.002458	0.002458						21.6	-0.095649	-0.195649
21.6167	-0.219147	0.000853						21.6167	-0.381499	-0.001499						21.6167	0.002474	0.002474						21.6167	-0.095661	-0.195661
21.6333	-0.220224	-0.000224						21.6333	-0.381499	-0.001499						21.6333	0.002071	0.002071						21.6333	-0.095794	-0.195794
21.65	-0.2214	-0.0014						21.65	-0.381389	-0.001389						21.65	0.001878	0.001878						21.65	-0.096146	-0.196146
21.6667	-0.222606	-0.002606						21.6667	-0.381048	-0.001048						21.6667	0.001865	0.001865						21.6667	-0.096448	-0.196448
21.6833	-0.2236	-0.0036						21.6833	-0.380703	-0.000703						21.6833	0.001958	0.001958						21.6833	-0.09693	-0.19693
21.7	-0.224453	-0.004453						21.7	-0.380199	-0.000199						21.7	0.001622	0.001622						21.7	-0.097481	-0.197481
21.7167	-0.226006	-0.006006						21.7167	-0.379844	0.000156						21.7167	0.000846	0.000846						21.7167	-0.098222	-0.198222
21.7333	-0.22689	-0.00689						21.7333	-0.379609	0.000391						21.7333	7.1e-05	7.1e-05						21.7333	-0.099193	-0.199193
21.75	-0.227333	-0.007333						21.75	-0.379465	0.000535						21.75	-0.000715	-0.000715						21.75	-0.099994	-0.199994
21.7667	-0.228256	-0.008256						21.7667	-0.37943	0.00057						21.7667	-0.001301	-0.001301						21.7667	-0.100965	-0.200965
21.7833	-0.22917	-0.00917						21.7833	-0.379416	0.000584						21.7833	-0.000647	-0.000647						21.7833	-0.102156	-0.202156
21.8	-0.230063	-0.010063						21.8	-0.379316	0.000684						21.8	0.000266	0.000266						21.8	-0.103358	-0.203358
21.8167	-0.231031	-0.011031						21.8167	-0.379214	0.000786						21.8167	0.000719	0.000719						21.8167	-0.1044	-0.2044
21.8333	-0.231699	-0.011699						21.8333	-0.379232	0.000768						21.8333	0.000302	0.000302						21.8333	-0.105043	-0.205043
21.85	-0.232326	-0.012326						21.85	-0.37907	0.00093						21.85	-0.000375	-0.000375						21.85	-0.105005	-0.205005
21.8667	-0.233124	-0.013124						21.8667	-0.379188	0.000812						21.8667	-0.001522	-0.001522						21.8667	-0.104738	-0.204738
21.8833	-0.233682	-0.013682						21.8833	-0.379006	0.000994						21.8833	-0.002729	-0.002729						21.8833	-0.10478	-0.20478
21.9	-0.233269	-0.013269						21.9	-0.378594	0.001406						21.9	-0.003946	-0.003946						21.9	-0.105113	-0.205113
21.9167	-0.232628	-0.012628						21.9167	-0.378114	0.001886						21.9167	-0.003805	-0.003805						21.9167	-0.10564	-0.20564
21.9333	-0.23172	-0.01172						21.9333	-0.377587	0.002413						21.9333	-0.003202	-0.003202						21.9333	-0.106203	-0.206203
21.95	-0.231892	-0.011892						21.95	-0.378119	0.001881						21.95	-0.004308	-0.004308						21.95	-0.106697	-0.206697
21.9667	-0.232354	-0.012354						21.9667	-0.378621	0.001379						21.9667	-0.006254	-0.006254						21.9667	-0.10728	-0.20728
21.9833	-0.232686	-0.012686						21.9833	-0.377783	0.002217						21.9833	-0.00787	-0.00787						21.9833	-0.107663	-0.207663
22	-0.233599	-0.013599						22	-0.376965	0.003035						22	-0.009546	-0.009546						22	-0.104696	-0.204696
22.0167	-0.234971	-0.014971						22.0167	-0.377507	0.002493						22.0167	-0.011862	-0.011862						22.0167	-0.10012	-0.20012
22.0333	-0.238051	-0.018051						22.0333	-0.380825	-0.000825						22.0333	-0.012321	-0.012321						22.0333	-0.101115	-0.201115
22.05	-0.242729	-0.022729						22.05	-0.387983	-0.007983						22.05	-0.00658	-0.00658						22.05	-0.094051	-0.194051
22.0667	-0.248408	-0.028408						22.0667	-0.39749	-0.01749						22.0667	0.00801	0.00801						22.0667	-0.089146	-0.189146
22.0833	-0.248876	-0.028876						22.0833	-0.403318	-0.023318						22.0833	0.016351	0.016351						22.0833	-0.093502	-0.193502
22.1	-0.244564	-0.024564						22.1	-0.403755	-0.023755						22.1	0.015441	0.015441						22.1	-0.102967	-0.202967
22.1167	-0.240093	-0.020093						22.1167	-0.401262	-0.021262						22.1167	0.012532	0.012532						22.1167	-0.114613	-0.214613
22.1333	-0.239451	-0.019451						22.1333	-0.39846	-0.01846						22.1333	0.009073	0.009073						22.1333	-0.124859	-0.224859
22.15	-0.233986	-0.013986						22.15	-0.395436	-0.015436						22.15	0.005836	0.005836						22.15	-0.129621	-0.229621
22.1667	-0.223429	-0.003429						22.1667	-0.392723	-0.012723						22.1667	0.0016	0.0016						22.1667	-0.130048	-0.230048
22.1833	-0.212431	0.007569						22.1833	-0.39083	-0.01083						22.1833	-0.000166	-0.000166						22.1833	-0.128375	-0.228375
22.2	-0.205503	0.014497						22.2	-0.390347	-0.010347						22.2	-0.001072	-0.001072						22.2	-0.128132	-0.228132
22.2167	-0.202866	0.017134						22.2167	-0.390263	-0.010263						22.2167	-0.002198	-0.002198						22.2167	-0.128829	-0.228829
22.2333	-0.202628	0.017372						22.2333	-0.38994	-0.00994						22.2333	-0.001794	-0.001794						22.2333	-0.129886	-0.229886
22.25	-0.203171	0.016829						22.25	-0.389067	-0.009067						22.25	-0.00093	-0.00093						22.25	-0.131783	-0.231783
22.2667	-0.204053	0.015947						22.2667	-0.387634	-0.007634						22.2667	-0.000666	-0.000666						22.2667	-0.13402	-0.23402
22.2833	-0.205159	0.014841						22.2833	-0.385915	-0.005915						22.2833	-0.00162	-0.00162						22.2833	-0.136194	-0.236194
22.3	-0.206311	0.013689						22.3	-0.384186	-0.004186						22.3	-0.00106	-0.00106						22.3	-0.136534	-0.236534
22.3167	-0.205434	0.014566						22.3167	-0.382847	-0.002847						22.3167	-0.000409	-0.000409						22.3167	-0.136304	-0.236304
22.3333	-0.206257	0.013743						22.3333	-0.381477	-0.001477						22.3333	0.000141	0.000141						22.3333	-0.135214	-0.235214
22.35	-0.207089	0.012911						22.35	-0.380438	-0.000438						22.35	0.000572	0.000572						22.35	-0.133184	-0.233184
22.3667	-0.208432	0.011568						22.3667	-0.379959	4.1e-05						22.3667	0.000792	0.000792						22.3667	-0.130514	-0.230514
22.3833	-0.210105	0.009895						22.3833	-0.37942	0.00058						22.3833	0.000692	0.000692						22.3833	-0.126804	-0.226804
22.4	-0.21183	0.00817						22.4	-0.379019	0.000981						22.4	0.000269	0.000269						22.4	-0.122864	-0.222864
22.4167	-0.212981	0.007019						22.4167	-0.379108	0.000892						22.4167	0.000313	0.000313						22.4167	-0.119521	-0.219521
22.4333	-0.214502	0.005498						22.4333	-0.379367	0.000633						22.4333	0.000877	0.000877						22.4333	-0.116808	-0.216808
22.45	-0.215894	0.004106						22.45	-0.379656	0.000344						22.45	0.001421	0.001421						22.45	-0.114755	-0.214755
22.4667	-0.217295	0.002705						22.4667	-0.380055	-5.5e-05						22.4667	0.001905	0.001905						22.4667	-0.113492	-0.213492
22.4833	-0.218406	0.001594						22.4833	-0.380384	-0.000384						22.4833	0.00218	0.00218						22.4833	-0.112999	-0.212999
22.5	-0.219598	0.000402						22.5	-0.380653	-0.000653						22.5	0.002154	0.002154						22.5	-0.112646	-0.212646
22.5167	-0.220635	-0.000635						22.5167	-0.380863	-0.000863						22.5167	0.001915	0.001915						22.5167	-0.112182	-0.212182
22.5333	-0.221469	-0.001469						22.5333	-0.381146	-0.001146						22.5333	0.002035	0.002035						22.5333	-0.111579	-0.211579
22.55	-0.222073	-0.002073						22.55	-0.381368	-0.001368						22.55	0.002384	0.002384						22.55	-0.111025	-0.211025
22.5667	-0.222706	-0.002706						22.5667	-0.38127	-0.00127						22.5667	0.002484	0.002484						22.5667	-0.110291	-0.210291
22.5833	-0.22332	-0.00332						22.5833	-0.381203	-0.001203						22.5833	0.002453	0.002453						22.5833	-0.109277	-0.209277
22.6	-0.223943	-0.003943						22.6	-0.380815	-0.000815						22.6	0.001973	0.001973						22.6	-0.107883	-0.207883
22.6167	-0.224427	-0.004427						22.6167	-0.380407	-0.000407						22.6167	0.001732	0.001732						22.6167	-0.106639	-0.206639
22.6333	-0.224485	-0.004485						22.6333	-0.380171	-0.000171						22.6333	0.001483	0.001483						22.6333	-0.105759	-0.205759
22.65	-0.224003	-0.004003						22.65	-0.379957	4.3e-05						22.65	0.001699	0.001699						22.65	-0.10518	-0.20518
22.6667	-0.223511	-0.003511						22.6667	-0.380064	-6.4e-05						22.6667	0.002476	0.002476						22.6667	-0.104741	-0.204741
22.6833	-0.223089	-0.003089						22.6833	-0.38024	-0.00024						22.6833	0.002672	0.002672						22.6833	-0.104392	-0.204392
22.7	-0.222897	-0.002897						22.7	-0.380416	-0.000416						22.7	0.003279	0.003279						22.7	-0.103982	-0.203982
22.7167	-0.222566	-0.002566						22.7167	-0.380693	-0.000693						22.7167	0.003506	0.003506						22.7167	-0.103433	-0.203433
22.7333	-0.222354	-0.002354						22.7333	-0.380859	-0.000859						22.7333	0.001822	0.001822						22.7333	-0.102864	-0.202864
22.75	-0.222458	-0.002458						22.75	-0.380856	-0.000856						22.75	-0.002658	-0.002658						22.75	-0.102266	-0.202266
22.7667	-0.222316	-0.002316						22.7667	-0.380802	-0.000802						22.7667	-0.00986	-0.00986						22.7667	-0.101949	-0.201949
22.7833	-0.221964	-0.001964						22.7833	-0.380898	-0.000898						22.7833	-0.011673	-0.011673						22.7833	-0.101552	-0.201552
22.8	-0.221572	-0.001572						22.8	-0.380644	-0.000644						22.8	-0.009146	-0.009146						22.8	-0.101325	-0.201325
22.8167	-0.22146	-0.00146						22.8167	-0.38035	-0.00035						22.8167	-0.006798	-0.006798						22.8167	-0.101418	-0.201418
22.8333	-0.221238	-0.001238						22.8333	-0.380027	-2.7e-05						22.8333	-0.004621	-0.004621						22.8333	-0.101581	-0.201581
22.85	-0.220946	-0.000946						22.85	-0.379793	0.000207						22.85	-0.003163	-0.003163						22.85	-0.102034	-0.202034
22.8667	-0.220734	-0.000734						22.8667	-0.379639	0.000361						22.8667	-0.001396	-0.001396						22.8667	-0.102507	-0.202507
22.8833	-0.220641	-0.000641						22.8833	-0.379347	0.000653						22.8833	5.4e-05	5.4e-05						22.8833	-0.10266	-0.20266
22.9	-0.220636	-0.000636						22.9	-0.379285	0.000715						22.9	0.000647	0.000647						22.9	-0.102987	-0.202987
22.9167	-0.220381	-0.000381						22.9167	-0.379292	0.000708						22.9167	0.0029	0.0029						22.9167	-0.103643	-0.203643
22.9333	-0.219966	3.4e-05						22.9333	-0.37983	0.00017						22.9333	0.004483	0.004483						22.9333	-0.10443	-0.20443
22.95	-0.2194	0.0006						22.95	-0.380437	-0.000437						22.95	0.005636	0.005636						22.95	-0.104857	-0.204857
22.9667	-0.219005	0.000995						22.9667	-0.380555	-0.000555						22.9667	0.006469	0.006469						22.9667	-0.104803	-0.204803
22.9833	-0.21892	0.00108						22.9833	-0.380272	-0.000272						22.9833	0.007352	0.007352						22.9833	-0.10448	-0.20448
23	-0.218943	0.001057						23	-0.379637	0.000363						23	0.007178	0.007178						23	-0.10408	-0.20408
23.0167	-0.219002	0.000998						23.0167	-0.379158	0.000842						23.0167	0.001808	0.001808						23.0167	-0.103652	-0.203652
23.0333	-0.218931	0.001069						23.0333	-0.378918	0.001082						23.0333	-0.000323	-0.000323						23.0333	-0.103534	-0.203534
23.05	-0.21904	0.00096						23.05	-0.378819	0.001181						23.05	0.000777	0.000777						23.05	-0.103555	-0.203555
23.0667	-0.219029	0.000971						23.0667	-0.37893	0.00107						23.0667	0.001596	0.001596						23.0667	-0.103507	-0.203507
23.0833	-0.218918	0.001082						23.0833	-0.37904	0.00096						23.0833	0.002725	0.002725						23.0833	-0.103668	-0.203668
23.1	-0.218897	0.001103						23.1	-0.379221	0.000779						23.1	0.003475	0.003475						23.1	-0.10402	-0.20402
23.1167	-0.218805	0.001195						23.1167	-0.37922	0.00078						23.1167	0.003456	0.003456						23.1167	-0.104374	-0.204374
23.1333	-0.218763	0.001237						23.1333	-0.379319	0.000681						23.1333	0.003067	0.003067						23.1333	-0.104459	-0.204459
23.15	-0.21857	0.00143						23.15	-0.379637	0.000363						23.15	0.002959	0.002959						23.15	-0.104275	-0.204275
23.1667	-0.218378	0.001622						23.1667	-0.380266	-0.000266						23.1667	0.00252	0.00252						23.1667	-0.104221	-0.204221
23.1833	-0.218116	0.001884						23.1833	-0.380775	-0.000775						23.1833	0.002541	0.002541						23.1833	-0.103946	-0.203946
23.2	-0.218113	0.001887						23.2	-0.381074	-0.001074						23.2	0.003043	0.003043						23.2	-0.103642	-0.203642
23.2167	-0.218311	0.001689						23.2167	-0.381223	-0.001223						23.2167	0.002594	0.002594						23.2167	-0.103208	-0.203208
23.2333	-0.218548	0.001452						23.2333	-0.381104	-0.001104						23.2333	0.001613	0.001613						23.2333	-0.102494	-0.202494
23.25	-0.219053	0.000947						23.25	-0.380769	-0.000769						23.25	0.00141	0.00141						23.25	-0.101763	-0.201763
23.2667	-0.219639	0.000361						23.2667	-0.380155	-0.000155						23.2667	0.001376	0.001376						23.2667	-0.101072	-0.201072
23.2833	-0.220145	-0.000145						23.2833	-0.37952	0.00048						23.2833	0.001332	0.001332						23.2833	-0.10067	-0.20067
23.3	-0.22073	-0.00073						23.3	-0.379046	0.000954						23.3	0.001068	0.001068						23.3	-0.100539	-0.200539
23.3167	-0.221286	-0.001286						23.3167	-0.379072	0.000928						23.3167	0.000385	0.000385						23.3167	-0.100698	-0.200698
23.3333	-0.221882	-0.001882						23.3333	-0.379617	0.000383						23.3333	-0.000469	-0.000469						23.3333	-0.100706	-0.200706
23.35	-0.222386	-0.002386						23.35	-0.380129	-0.000129						23.35	-0.001053	-0.001053						23.35	-0.100775	-0.200775
23.3667	-0.222828	-0.002828						23.3667	-0.380258	-0.000258						23.3667	-0.001457	-0.001457						23.3667	-0.100536	-0.200536
23.3833	-0.22303	-0.00303						23.3833	-0.380067	-6.7e-05						23.3833	-0.001802	-0.001802						23.3833	-0.100357	-0.200357
23.4	-0.223161	-0.003161						23.4	-0.379626	0.000374						23.4	-0.002476	-0.002476						23.4	-0.100548	-0.200548
23.4167	-0.223253	-0.003253						23.4167	-0.379285	0.000715						23.4167	-0.00237	-0.00237						23.4167	-0.100799	-0.200799
23.4333	-0.223395	-0.003395						23.4333	-0.379264	0.000736						23.4333	-0.002115	-0.002115						23.4333	-0.100819	-0.200819
23.45	-0.223607	-0.003607						23.45	-0.379333	0.000667						23.45	-0.001589	-0.001589						23.45	-0.10062	-0.20062
23.4667	-0.223578	-0.003578						23.4667	-0.379572	0.000428						23.4667	-0.001483	-0.001483						23.4667	-0.100651	-0.200651
23.4833	-0.223518	-0.003518						23.4833	-0.379784	0.000216						23.4833	-0.00127	-0.00127						23.4833	-0.100903	-0.200903
23.5	-0.223313	-0.003313						23.5	-0.379665	0.000335						23.5	-0.000338	-0.000338						23.5	-0.101195	-0.201195
23.5167	-0.223147	-0.003147						23.5167	-0.379185	0.000815						23.5167	-0.000346	-0.000346						23.5167	-0.101357	-0.201357
23.5333	-0.222842	-0.002842						23.5333	-0.378596	0.001404						23.5333	-0.000884	-0.000884						23.5333	-0.101409	-0.201409
23.55	-0.222397	-0.002397						23.55	-0.378336	0.001664						23.55	-0.000242	-0.000242						23.55	-0.101681	-0.201681
23.5667	-0.221871	-0.001871						23.5667	-0.378317	0.001683						23.5667	0.000389	0.000389						23.5667	-0.102223	-0.202223
23.5833	-0.221316	-0.001316						23.5833	-0.378208	0.001792						23.5833	0.000631	0.000631						23.5833	-0.102575	-0.202575
23.6	-0.220759	-0.000759						23.6	-0.37804	0.00196						23.6	-0.001536	-0.001536						23.6	-0.102697	-0.202697
23.6167	-0.220319	-0.000319						23.6167	-0.377877	0.002123						23.6167	-0.007164	-0.007164						23.6167	-0.102629	-0.202629
23.6333	-0.219918	8.2e-05						23.6333	-0.377933	0.002067						23.6333	-0.025432	-0.025432						23.6333	-0.102331	-0.202331
23.65	-0.219688	0.000312						23.65	-0.37776	0.00224						23.65	-0.04583	-0.04583						23.65	-0.101883	-0.201883
23.6667	-0.219338	0.000662						23.6667	-0.377507	0.002493						23.6667	-0.039908	-0.039908						23.6667	-0.101545	-0.201545
23.6833	-0.218907	0.001093						23.6833	-0.377153	0.002847						23.6833	-0.033526	-0.033526						23.6833	-0.101357	-0.201357
23.7	-0.218447	0.001553						23.7	-0.37703	0.00297						23.7	-0.007183	-0.007183						23.7	-0.101269	-0.201269
23.7167	-0.218055	0.001945						23.7167	-0.377393	0.002607						23.7167	0.02262	0.02262						23.7167	-0.10089	-0.20089
23.7333	-0.217917	0.002083						23.7333	-0.378025	0.001975						23.7333	0.033655	0.033655						23.7333	-0.10032	-0.20032
23.75	-0.218	0.002						23.75	-0.378316	0.001684						23.75	0.028231	0.028231						23.75	-0.09977	-0.19977
23.7667	-0.218193	0.001807						23.7667	-0.378238	0.001762						23.7667	0.006147	0.006147						23.7667	-0.09935	-0.19935
23.7833	-0.218366	0.001634						23.7833	-0.378069	0.001931						23.7833	-0.002358	-0.002358						23.7833	-0.09909	-0.19909
23.8	-0.218399	0.001601						23.8	-0.377791	0.002209						23.8	-0.000482	-0.000482						23.8	-0.09894	-0.19894
23.8167	-0.218352	0.001648						23.8167	-0.377212	0.002788						23.8167	0.001354	0.001354						23.8167	-0.09866	-0.19866
23.8333	-0.21861	0.00139						23.8333	-0.376496	0.003504						23.8333	0.004808	0.004808						23.8333	-0.098258	-0.198258
23.85	-0.218818	0.001182						23.85	-0.376591	0.003409						23.85	0.006469	0.006469						23.85	-0.098033	-0.198033
23.8667	-0.218885	0.001115						23.8667	-0.377487	0.002513						23.8667	0.006919	0.006919						23.8667	-0.098037	-0.198037
23.8833	-0.218943	0.001057						23.8833	-0.378812	0.001188						23.8833	0.0083	0.0083						23.8833	-0.097932	-0.197932
23.9	-0.219061	0.000939						23.9	-0.380227	-0.000227						23.9	0.008931	0.008931						23.9	-0.097736	-0.197736
23.9167	-0.218838	0.001162						23.9167	-0.381663	-0.001663						23.9167	0.009091	0.009091						23.9167	-0.097521	-0.197521
23.9333	-0.218546	0.001454						23.9333	-0.383188	-0.003188						23.9333	0.008782	0.008782						23.9333	-0.097485	-0.197485
23.95	-0.218476	0.001524						23.95	-0.384147	-0.004147						23.95	0.009238	0.009238						23.95	-0.097639	-0.197639
23.9667	-0.218447	0.001553						23.9667	-0.384499	-0.004499						23.9667	0.009914	0.009914						23.9667	-0.097967	-0.197967
23.9833	-0.218069	0.001931						23.9833	-0.38485	-0.00485						23.9833	0.00949	0.00949						23.9833	-0.098415	-0.198415
24	-0.217891	0.002109						24	-0.385372	-0.005372						24	0.008745	0.008745						24	-0.098963	-0.198963
24.0167	-0.218102	0.001898						24.0167	-0.385994	-0.005994						24.0167	0.007011	0.007011						24.0167	-0.099221	-0.199221
24.0333	-0.218614	0.001386						24.0333	-0.386286	-0.006286						24.0333	0.006147	0.006147						24.0333	-0.09934	-0.19934
24.05	-0.219116	0.000884						24.05	-0.386248	-0.006248						24.05	0.005703	0.005703						24.05	-0.099648	-0.199648
24.0667	-0.219577	0.000423						24.0667	-0.38595	-0.00595						24.0667	0.003889	0.003889						24.0667	-0.100056	-0.200056
24.0833	-0.219837	0.000163						24.0833	-0.385973	-0.005973						24.0833	0.002904	0.002904						24.0833	-0.10041	-0.20041
24.1	-0.219879	0.000121						24.1	-0.385821	-0.005821						24.1	0.001579	0.001579						24.1	-0.100823	-0.200823
24.1167	-0.21992	8e-05						24.1167	-0.385749	-0.005749						24.1167	-0.001366	-0.001366						24.1167	-0.101537	-0.201537
24.1333	-0.220292	-0.000292						24.1333	-0.385697	-0.005697						24.1333	-0.004121	-0.004121						24.1333	-0.102291	-0.202291
24.15	-0.220773	-0.000773						24.15	-0.386055	-0.006055						24.15	-0.004825	-0.004825						24.15	-0.102774	-0.202774
24.1667	-0.220724	-0.000724						24.1667	-0.386753	-0.006753						24.1667	-0.00379	-0.00379						24.1667	-0.103148	-0.203148
24.1833	-0.220676	-0.000676						24.1833	-0.386861	-0.006861						24.1833	-0.003405	-0.003405						24.1833	-0.103012	-0.203012
24.2	-0.220858	-0.000858						24.2	-0.386024	-0.006024						24.2	-0.004313	-0.004313						24.2	-0.102473	-0.202473
24.2167	-0.221023	-0.001023						24.2167	-0.384579	-0.004579						24.2167	-0.005099	-0.005099						24.2167	-0.102044	-0.202044
24.2333	-0.221008	-0.001008						24.2333	-0.383145	-0.003145						24.2333	-0.006115	-0.006115						24.2333	-0.102015	-0.202015
24.25	-0.221042	-0.001042						24.25	-0.382031	-0.002031						24.25	-0.00661	-0.00661						24.25	-0.102175	-0.202175
24.2667	-0.221147	-0.001147						24.2667	-0.381116	-0.001116						24.2667	-0.006296	-0.006296						24.2667	-0.102216	-0.202216
24.2833	-0.220962	-0.000962						24.2833	-0.380392	-0.000392						24.2833	-0.005722	-0.005722						24.2833	-0.102087	-0.202087
24.3	-0.221026	-0.001026						24.3	-0.380077	-7.7e-05						24.3	-0.005548	-0.005548						24.3	-0.102087	-0.202087
24.3167	-0.221331	-0.001331						24.3167	-0.379836	0.000164						24.3167	-0.005005	-0.005005						24.3167	-0.102045	-0.202045
24.3333	-0.221445	-0.001445						24.3333	-0.379191	0.000809						24.3333	-0.003976	-0.003976						24.3333	-0.102071	-0.202071
24.35	-0.2213	-0.0013						24.35	-0.378656	0.001344						24.35	-0.003147	-0.003147						24.35	-0.102156	-0.202156
24.3667	-0.220984	-0.000984						24.3667	-0.378421	0.001579						24.3667	-0.003398	-0.003398						24.3667	-0.101852	-0.201852
24.3833	-0.220608	-0.000608						24.3833	-0.378357	0.001643						24.3833	-0.003758	-0.003758						24.3833	-0.101297	-0.201297
24.4	-0.220133	-0.000133						24.4	-0.378142	0.001858						24.4	-0.002759	-0.002759						24.4	-0.100633	-0.200633
24.4167	-0.219727	0.000273						24.4167	-0.377987	0.002013						24.4167	-0.00134	-0.00134						24.4167	-0.100098	-0.200098
24.4333	-0.21929	0.00071						24.4333	-0.377894	0.002106						24.4333	-0.000583	-0.000583						24.4333	-0.099519	-0.199519
24.45	-0.21901	0.00099						24.45	-0.377557	0.002443						24.45	0.000718	0.000718						24.45	-0.098884	-0.198884
24.4667	-0.21911	0.00089						24.4667	-0.377339	0.002661						24.4667	0.002459	0.002459						24.4667	-0.097759	-0.197759
24.4833	-0.21922	0.00078						24.4833	-0.377182	0.002818						24.4833	0.004179	0.004179						24.4833	-0.096724	-0.196724
24.5	-0.21977	0.00023						24.5	-0.377045	0.002955						24.5	0.00495	0.00495						24.5	-0.096028	-0.196028
24.5167	-0.220229	-0.000229						24.5167	-0.377127	0.002873						24.5167	0.005841	0.005841						24.5167	-0.095933	-0.195933
24.5333	-0.220579	-0.000579						24.5333	-0.37757	0.00243						24.5333	0.005592	0.005592						24.5333	-0.096228	-0.196228
24.55	-0.220814	-0.000814						24.55	-0.37785	0.00215						24.55	0.004142	0.004142						24.55	-0.09668	-0.19668
24.5667	-0.220945	-0.000945						24.5667	-0.377905	0.002095						24.5667	-0.002118	-0.002118						24.5667	-0.096959	-0.196959
24.5833	-0.221186	-0.001186						24.5833	-0.37778	0.00222						24.5833	-0.006907	-0.006907						24.5833	-0.096909	-0.196909
24.6	-0.221147	-0.001147						24.6	-0.377704	0.002296						24.6	-0.007316	-0.007316						24.6	-0.096698	-0.196698
24.6167	-0.221038	-0.001038						24.6167	-0.377689	0.002311						24.6167	-0.007235	-0.007235						24.6167	-0.096578	-0.196578
24.6333	-0.220978	-0.000978						24.6333	-0.377763	0.002237						24.6333	-0.006725	-0.006725						24.6333	-0.096477	-0.196477
24.65	-0.220919	-0.000919						24.65	-0.377738	0.002262						24.65	-0.006004	-0.006004						24.65	-0.096317	-0.196317
24.6667	-0.22097	-0.00097						24.6667	-0.377793	0.002207						24.6667	-0.005293	-0.005293						24.6667	-0.096096	-0.196096
24.6833	-0.221052	-0.001052						24.6833	-0.377666	0.002334						24.6833	-0.004781	-0.004781						24.6833	-0.095962	-0.195962
24.7	-0.220984	-0.000984						24.7	-0.377247	0.002753						24.7	-0.00447	-0.00447						24.7	-0.096287	-0.196287
24.7167	-0.221357	-0.001357						24.7167	-0.376829	0.003171						24.7167	-0.003959	-0.003959						24.7167	-0.097113	-0.197113
24.7333	-0.221779	-0.001779						24.7333	-0.376711	0.003289						24.7333	-0.004108	-0.004108						24.7333	-0.098068	-0.198068
24.75	-0.222052	-0.002052						24.75	-0.376802	0.003198						24.75	-0.003597	-0.003597						24.75	-0.099003	-0.199003
24.7667	-0.222274	-0.002274						24.7667	-0.376774	0.003226						24.7667	-0.002636	-0.002636						24.7667	-0.099879	-0.199879
24.7833	-0.222567	-0.002567						24.7833	-0.376925	0.003075						24.7833	-0.001835	-0.001835						24.7833	-0.100294	-0.200294
24.8	-0.222443	-0.002443						24.8	-0.377051	0.002949						24.8	-0.001035	-0.001035						24.8	-0.100563	-0.200563
24.8167	-0.222533	-0.002533						24.8167	-0.376986	0.003014						24.8167	-0.000473	-0.000473						24.8167	-0.100911	-0.200911
24.8333	-0.222524	-0.002524						24.8333	-0.376892	0.003108						24.8333	0.000119	0.000119						24.8333	-0.101528	-0.201528
24.85	-0.222574	-0.002574						24.85	-0.376617	0.003383						24.85	0.000721	0.000721						24.85	-0.101996	-0.201996
24.8667	-0.222584	-0.002584						24.8667	-0.376302	0.003698						24.8667	0.000803	0.000803						24.8667	-0.102473	-0.202473
24.8833	-0.222635	-0.002635						24.8833	-0.376028	0.003972						24.8833	0.000975	0.000975						24.8833	-0.10255	-0.20255
24.9	-0.223235	-0.003235						24.9	-0.375513	0.004487						24.9	0.001317	0.001317						24.9	-0.102918	-0.202918
24.9167	-0.224232	-0.004232						24.9167	-0.374966	0.005034						24.9167	0.001543	0.001543						24.9167	-0.103544	-0.203544
24.9333	-0.224811	-0.004811						24.9333	-0.374839	0.005161						24.9333	0.002224	0.002224						24.9333	-0.10417	-0.20417
24.95	-0.225759	-0.005759						24.95	-0.375132	0.004868						24.95	0.002576	0.002576						24.95	-0.104576	-0.204576
24.9667	-0.226117	-0.006117						24.9667	-0.375195	0.004805						24.9667	0.003577	0.003577						24.9667	-0.104462	-0.204462
24.9833	-0.227275	-0.007275						24.9833	-0.375049	0.004951						24.9833	0.002989	0.002989						24.9833	-0.102918	-0.202918
25	-0.228114	-0.008114						25	-0.375482	0.004518						25	0.000611	0.000611						25	-0.103574	-0.203574
25.0167	-0.227772	-0.007772						25.0167	-0.374895	0.005105						25.0167	-0.000708	-0.000708						25.0167	-0.106149	-0.206149
25.0333	-0.226461	-0.006461						25.0333	-0.374651	0.005349						25.0333	-0.002411	-0.002411						25.0333	-0.110575	-0.210575
25.05	-0.231161	-0.011161						25.05	-0.383786	-0.003786						25.05	-0.003315	-0.003315						25.05	-0.103102	-0.203102
25.0667	-0.238791	-0.018791						25.0667	-0.40006	-0.02006						25.0667	-0.002269	-0.002269						25.0667	-0.094858	-0.194858
25.0833	-0.241931	-0.021931						25.0833	-0.409175	-0.029175						25.0833	-0.000323	-0.000323						25.0833	-0.095745	-0.195745
25.1	-0.241051	-0.021051						25.1	-0.41046	-0.03046						25.1	0.002363	0.002363						25.1	-0.103401	-0.203401
25.1167	-0.243532	-0.023532						25.1167	-0.407425	-0.027425						25.1167	0.003769	0.003769						25.1167	-0.114488	-0.214488
25.1333	-0.244002	-0.024002						25.1333	-0.404449	-0.024449						25.1333	0.005374	0.005374						25.1333	-0.122144	-0.222144
25.15	-0.239211	-0.019211						25.15	-0.402263	-0.022263						25.15	0.004368	0.004368						25.15	-0.125911	-0.225911
25.1667	-0.22722	-0.00722						25.1667	-0.400122	-0.020122						25.1667	0.005649	0.005649						25.1667	-0.126379	-0.226379
25.1833	-0.211469	0.008531						25.1833	-0.398062	-0.018062						25.1833	0.006221	0.006221						25.1833	-0.125896	-0.225896
25.2	-0.203388	0.016612						25.2	-0.397661	-0.017661						25.2	0.006702	0.006702						25.2	-0.125824	-0.225824
25.2167	-0.201767	0.018233						25.2167	-0.39797	-0.01797						25.2167	0.005294	0.005294						25.2167	-0.126102	-0.226102
25.2333	-0.203046	0.016954						25.2333	-0.397679	-0.017679						25.2333	0.004515	0.004515						25.2333	-0.126929	-0.226929
25.25	-0.203945	0.016055						25.25	-0.396279	-0.016279						25.25	0.004507	0.004507						25.25	-0.128597	-0.228597
25.2667	-0.205642	0.014358						25.2667	-0.393789	-0.013789						25.2667	0.003709	0.003709						25.2667	-0.130425	-0.230425
25.2833	-0.20705	0.01295						25.2833	-0.390979	-0.010979						25.2833	0.002639	0.002639						25.2833	-0.132014	-0.232014
25.3	-0.208468	0.011532						25.3	-0.388269	-0.008269						25.3	0.00249	0.00249						25.3	-0.132894	-0.232894
25.3167	-0.209946	0.010054						25.3167	-0.385649	-0.005649						25.3167	0.00223	0.00223						25.3167	-0.133253	-0.233253
25.3333	-0.211124	0.008876						25.3333	-0.38356	-0.00356						25.3333	0.00221	0.00221						25.3333	-0.132503	-0.232503
25.35	-0.211462	0.008538						25.35	-0.38215	-0.00215						25.35	0.0019	0.0019						25.35	-0.130192	-0.230192
25.3667	-0.212421	0.007579						25.3667	-0.38154	-0.00154						25.3667	0.001381	0.001381						25.3667	-0.127131	-0.227131
25.3833	-0.213949	0.006051						25.3833	-0.38122	-0.00122						25.3833	0.001491	0.001491						25.3833	-0.124001	-0.224001
25.4	-0.21525	0.00475						25.4	-0.380995	-0.000995						25.4	0.001979	0.001979						25.4	-0.121132	-0.221132
25.4167	-0.216348	0.003652						25.4167	-0.380455	-0.000455						25.4167	0.001856	0.001856						25.4167	-0.118274	-0.218274
25.4333	-0.217096	0.002904						25.4333	-0.379995	5e-06						25.4333	0.001784	0.001784						25.4333	-0.115866	-0.215866
25.45	-0.217795	0.002205						25.45	-0.379614	0.000386						25.45	0.002061	0.002061						25.45	-0.114458	-0.214458
25.4667	-0.218513	0.001487						25.4667	-0.379184	0.000816						25.4667	0.002108	0.002108						25.4667	-0.113599	-0.213599
25.4833	-0.219321	0.000679						25.4833	-0.379034	0.000966						25.4833	0.001785	0.001785						25.4833	-0.113191	-0.213191
25.5	-0.220259	-0.000259						25.5	-0.378923	0.001077						25.5	0.001212	0.001212						25.5	-0.112693	-0.212693
25.5167	-0.220873	-0.000873						25.5167	-0.378962	0.001038						25.5167	0.000491	0.000491						25.5167	-0.112236	-0.212236
25.5333	-0.221164	-0.001164						25.5333	-0.379079	0.000921						25.5333	-0.000166	-0.000166						25.5333	-0.111351	-0.211351
25.55	-0.221366	-0.001366						25.55	-0.379096	0.000904						25.55	-0.000754	-0.000754						25.55	-0.110416	-0.210416
25.5667	-0.221657	-0.001657						25.5667	-0.379163	0.000837						25.5667	-0.000891	-0.000891						25.5667	-0.10963	-0.20963
25.5833	-0.221968	-0.001968						25.5833	-0.37927	0.00073						25.5833	-0.000988	-0.000988						25.5833	-0.108975	-0.208975
25.6	-0.22221	-0.00221						25.6	-0.379356	0.000644						25.6	-0.000795	-0.000795						25.6	-0.10851	-0.20851
25.6167	-0.222391	-0.002391						25.6167	-0.379323	0.000677						25.6167	-0.001202	-0.001202						25.6167	-0.107934	-0.207934
25.6333	-0.222455	-0.002455						25.6333	-0.379078	0.000922						25.6333	-0.00241	-0.00241						25.6333	-0.10765	-0.20765
25.65	-0.222446	-0.002446						25.65	-0.379225	0.000775						25.65	-0.002235	-0.002235						25.65	-0.107338	-0.207338
25.6667	-0.222527	-0.002527						25.6667	-0.379392	0.000608						25.6667	-0.001191	-0.001191						25.6667	-0.107056	-0.207056
25.6833	-0.222607	-0.002607						25.6833	-0.379159	0.000841						25.6833	-0.000676	-0.000676						25.6833	-0.107014	-0.207014
25.7	-0.222688	-0.002688						25.7	-0.378665	0.001335						25.7	-0.000941	-0.000941						25.7	-0.106952	-0.206952
25.7167	-0.222569	-0.002569						25.7167	-0.378302	0.001698						25.7167	-0.001246	-0.001246						25.7167	-0.10723	-0.20723
25.7333	-0.22252	-0.00252						25.7333	-0.378029	0.001971						25.7333	-0.000712	-0.000712						25.7333	-0.107539	-0.207539
25.75	-0.222707	-0.002707						25.75	-0.378206	0.001794						25.75	-0.000644	-0.000644						25.75	-0.107917	-0.207917
25.7667	-0.222888	-0.002888						25.7667	-0.378663	0.001337						25.7667	-0.000286	-0.000286						25.7667	-0.107919	-0.207919
25.7833	-0.223109	-0.003109						25.7833	-0.378901	0.001099						25.7833	0.001011	0.001011						25.7833	-0.107541	-0.207541
25.8	-0.223271	-0.003271						25.8	-0.379038	0.000962						25.8	0.002489	0.002489						25.8	-0.107263	-0.207263
25.8167	-0.223422	-0.003422						25.8167	-0.379376	0.000624						25.8167	0.002936	0.002936						25.8167	-0.106716	-0.206716
25.8333	-0.223583	-0.003583						25.8333	-0.379563	0.000437						25.8333	0.002914	0.002914						25.8333	-0.105948	-0.205948
25.85	-0.223494	-0.003494						25.85	-0.379511	0.000489						25.85	0.002111	0.002111						25.85	-0.10538	-0.20538
25.8667	-0.223277	-0.003277						25.8667	-0.379538	0.000462						25.8667	0.000589	0.000589						25.8667	-0.105422	-0.205422
25.8833	-0.223196	-0.003196						25.8833	-0.379527	0.000473						25.8833	-0.00073	-0.00073						25.8833	-0.105728	-0.205728
25.9	-0.223085	-0.003085						25.9	-0.379566	0.000434						25.9	-0.001579	-0.001579						25.9	-0.106035	-0.206035
25.9167	-0.222843	-0.002843						25.9167	-0.379775	0.000225						25.9167	-0.002677	-0.002677						25.9167	-0.105871	-0.205871
25.9333	-0.222672	-0.002672						25.9333	-0.379964	3.6e-05						25.9333	-0.002906	-0.002906						25.9333	-0.105218	-0.205218
25.95	-0.22236	-0.00236						25.95	-0.380193	-0.000193						25.95	-0.003045	-0.003045						25.95	-0.104674	-0.204674
25.9667	-0.222119	-0.002119						25.9667	-0.380561	-0.000561						25.9667	-0.002804	-0.002804						25.9667	-0.104201	-0.204201
25.9833	-0.221898	-0.001898						25.9833	-0.38055	-0.00055						25.9833	-0.002852	-0.002852						25.9833	-0.103637	-0.203637
26	-0.221694	-0.001694						26	-0.380258	-0.000258						26	-0.002265	-0.002265						26	-0.103028	-0.203028
26.0167	-0.221272	-0.001272						26.0167	-0.380113	-0.000113						26.0167	-0.001799	-0.001799						26.0167	-0.10254	-0.20254
26.0333	-0.22091	-0.00091						26.0333	-0.380348	-0.000348						26.0333	-0.001822	-0.001822						26.0333	-0.102281	-0.202281
26.05	-0.220668	-0.000668						26.05	-0.380623	-0.000623						26.05	-0.002086	-0.002086						26.05	-0.101873	-0.201873
26.0667	-0.220636	-0.000636						26.0667	-0.380708	-0.000708						26.0667	-0.00248	-0.00248						26.0667	-0.101275	-0.201275
26.0833	-0.220454	-0.000454						26.0833	-0.380473	-0.000473						26.0833	-0.002503	-0.002503						26.0833	-0.100856	-0.200856
26.1	-0.220251	-0.000251						26.1	-0.380038	-3.8e-05						26.1	-0.001737	-0.001737						26.1	-0.100858	-0.200858
26.1167	-0.220071	-7.1e-05						26.1167	-0.3798	0.0002						26.1167	-0.000513	-0.000513						26.1167	-0.100893	-0.200893
26.1333	-0.220029	-2.9e-05						26.1333	-0.379805	0.000195						26.1333	0.000729	0.000729						26.1333	-0.10048	-0.20048
26.15	-0.219817	0.000183						26.15	-0.379559	0.000441						26.15	0.001562	0.001562						26.15	-0.100027	-0.200027
26.1667	-0.219485	0.000515						26.1667	-0.379304	0.000696						26.1667	0.001754	0.001754						26.1667	-0.100005	-0.200005
26.1833	-0.219113	0.000887						26.1833	-0.379158	0.000842						26.1833	0.001616	0.001616						26.1833	-0.099952	-0.199952
26.2	-0.218971	0.001029						26.2	-0.378793	0.001207						26.2	0.001329	0.001329						26.2	-0.099739	-0.199739
26.2167	-0.219049	0.000951						26.2167	-0.378717	0.001283						26.2167	0.000741	0.000741						26.2167	-0.099556	-0.199556
26.2333	-0.219189	0.000811						26.2333	-0.37908	0.00092						26.2333	0.000104	0.000104						26.2333	-0.099066	-0.199066
26.25	-0.219216	0.000784						26.25	-0.379387	0.000613						26.25	-0.000174	-0.000174						26.25	-0.09879	-0.19879
26.2667	-0.219252	0.000748						26.2667	-0.379445	0.000555						26.2667	-0.000161	-0.000161						26.2667	-0.099163	-0.199163
26.2833	-0.219378	0.000622						26.2833	-0.379302	0.000698						26.2833	-0.000199	-0.000199						26.2833	-0.099416	-0.199416
26.3	-0.219495	0.000505						26.3	-0.37916	0.00084						26.3	5.4e-05	5.4e-05						26.3	-0.09946	-0.19946
26.3167	-0.219511	0.000489						26.3167	-0.379178	0.000822						26.3167	0.000186	0.000186						26.3167	-0.099503	-0.199503
26.3333	-0.219337	0.000663						26.3333	-0.379445	0.000555						26.3333	5.9e-05	5.9e-05						26.3333	-0.099777	-0.199777
26.35	-0.219467	0.000533						26.35	-0.379976	2.4e-05						26.35	-0.000178	-0.000178						26.35	-0.099942	-0.199942
26.3667	-0.219577	0.000423						26.3667	-0.380066	-6.6e-05						26.3667	-0.000453	-0.000453						26.3667	-0.100072	-0.200072
26.3833	-0.219548	0.000452						26.3833	-0.379916	8.4e-05						26.3833	-0.000368	-0.000368						26.3833	-0.100412	-0.200412
26.4	-0.219558	0.000442						26.4	-0.379907	9.3e-05						26.4	-0.000393	-0.000393						26.4	-0.100782	-0.200782
26.4167	-0.219689	0.000311						26.4167	-0.379967	3.3e-05						26.4167	-0.000707	-0.000707						26.4167	-0.100952	-0.200952
26.4333	-0.219879	0.000121						26.4333	-0.379807	0.000193						26.4333	-0.001242	-0.001242						26.4333	-0.100692	-0.200692
26.45	-0.21992	8e-05						26.45	-0.379448	0.000552						26.45	-0.001697	-0.001697						26.45	-0.100302	-0.200302
26.4667	-0.21968	0.00032						26.4667	-0.379107	0.000893						26.4667	-0.001662	-0.001662						26.4667	-0.100223	-0.200223
26.4833	-0.219547	0.000453						26.4833	-0.379073	0.000927						26.4833	-0.00167	-0.00167						26.4833	-0.10036	-0.20036
26.5	-0.219354	0.000646						26.5	-0.379349	0.000651						26.5	-0.001399	-0.001399						26.5	-0.100297	-0.200297
26.5167	-0.21933	0.00067						26.5167	-0.379625	0.000375						26.5167	-0.000788	-0.000788						26.5167	-0.100345	-0.200345
26.5333	-0.219497	0.000503						26.5333	-0.379711	0.000289						26.5333	-0.000326	-0.000326						26.5333	-0.100472	-0.200472
26.55	-0.219504	0.000496						26.55	-0.379687	0.000313						26.55	0.000115	0.000115						26.55	-0.1004	-0.2004
26.5667	-0.21943	0.00057						26.5667	-0.379343	0.000657						26.5667	0.000186	0.000186						26.5667	-0.100577	-0.200577
26.5833	-0.219537	0.000463						26.5833	-0.37899	0.00101						26.5833	0.000858	0.000858						26.5833	-0.100884	-0.200884
26.6	-0.219696	0.000304						26.6	-0.379071	0.000929						26.6	0.001521	0.001521						26.6	-0.101028	-0.201028
26.6167	-0.219746	0.000254						26.6167	-0.37942	0.00058						26.6167	0.002526	0.002526						26.6167	-0.101244	-0.201244
26.6333	-0.219726	0.000274						26.6333	-0.379619	0.000381						26.6333	0.002891	0.002891						26.6333	-0.101479	-0.201479
26.65	-0.219875	0.000125						26.65	-0.379638	0.000362						26.65	0.004106	0.004106						26.65	-0.101874	-0.201874
26.6667	-0.220105	-0.000105						26.6667	-0.379657	0.000343						26.6667	0.00441	0.00441						26.6667	-0.102309	-0.202309
26.6833	-0.220295	-0.000295						26.6833	-0.379606	0.000394						26.6833	0.004305	0.004305						26.6833	-0.102454	-0.202454
26.7	-0.220415	-0.000415						26.7	-0.379725	0.000275						26.7	0.00563	0.00563						26.7	-0.102119	-0.202119
26.7167	-0.220637	-0.000637						26.7167	-0.37996	4e-05						26.7167	0.007774	0.007774						26.7167	-0.101129	-0.201129
26.7333	-0.22065	-0.00065						26.7333	-0.380344	-0.000344						26.7333	0.009303	0.009303						26.7333	-0.100251	-0.200251
26.75	-0.220594	-0.000594						26.75	-0.380677	-0.000677						26.75	0.009912	0.009912						26.75	-0.099604	-0.199604
26.7667	-0.220427	-0.000427						26.7667	-0.38093	-0.00093						26.7667	0.009541	0.009541						26.7667	-0.099496	-0.199496
26.7833	-0.22009	-9e-05						26.7833	-0.381054	-0.001054						26.7833	0.005909	0.005909						26.7833	-0.099568	-0.199568
26.8	-0.219884	0.000116						26.8	-0.381057	-0.001057						26.8	0.000788	0.000788						26.8	-0.099751	-0.199751
26.8167	-0.219757	0.000243						26.8167	-0.3809	-0.0009						26.8167	-0.001943	-0.001943						26.8167	-0.099913	-0.199913
26.8333	-0.219772	0.000228						26.8333	-0.380706	-0.000706						26.8333	-0.002859	-0.002859						26.8333	-0.100048	-0.200048
26.85	-0.219977	2.3e-05						26.85	-0.380564	-0.000564						26.85	-0.003649	-0.003649						26.85	-0.100195	-0.200195
26.8667	-0.220073	-7.3e-05						26.8667	-0.380553	-0.000553						26.8667	-0.004459	-0.004459						26.8667	-0.100252	-0.200252
26.8833	-0.220068	-6.8e-05						26.8833	-0.380512	-0.000512						26.8833	-0.004	-0.004						26.8833	-0.10035	-0.20035
26.9	-0.220004	-4e-06						26.9	-0.38076	-0.00076						26.9	-0.00331	-0.00331						26.9	-0.100197	-0.200197
26.9167	-0.219869	0.000131						26.9167	-0.380979	-0.000979						26.9167	-0.00401	-0.00401						26.9167	-0.099934	-0.199934
26.9333	-0.219595	0.000405						26.9333	-0.380817	-0.000817						26.9333	-0.004	-0.004						26.9333	-0.099602	-0.199602
26.95	-0.219541	0.000459						26.95	-0.380368	-0.000368						26.95	-0.00307	-0.00307						26.95	-0.0993	-0.1993
26.9667	-0.219526	0.000474						26.9667	-0.380297	-0.000297						26.9667	-0.002445	-0.002445						26.9667	-0.09911	-0.19911
26.9833	-0.219452	0.000548						26.9833	-0.380286	-0.000286						26.9833	-0.00195	-0.00195						26.9833	-0.09862	-0.19862
27	-0.219257	0.000743						27	-0.380425	-0.000425						27	-0.002095	-0.002095						27	-0.09803	-0.19803
27.0167	-0.219203	0.000797						27.0167	-0.380594	-0.000594						27.0167	-0.002929	-0.002929						27.0167	-0.09766	-0.19766
27.0333	-0.219199	0.000801						27.0333	-0.380662	-0.000662						27.0333	-0.003154	-0.003154						27.0333	-0.09769	-0.19769
27.05	-0.218894	0.001106						27.05	-0.380361	-0.000361						27.05	-0.003029	-0.003029						27.05	-0.09818	-0.19818
27.0667	-0.21864	0.00136						27.0667	-0.379991	9e-06						27.0667	-0.002967	-0.002967						27.0667	-0.09874	-0.19874
27.0833	-0.218469	0.001531						27.0833	-0.37957	0.00043						27.0833	-0.002318	-0.002318						27.0833	-0.099322	-0.199322
27.1	-0.218458	0.001542						27.1	-0.37954	0.00046						27.1	-0.001829	-0.001829						27.1	-0.099634	-0.199634
27.1167	-0.218736	0.001264						27.1167	-0.380079	-7.9e-05						27.1167	-0.00227	-0.00227						27.1167	-0.100006	-0.200006
27.1333	-0.218955	0.001045						27.1333	-0.380799	-0.000799						27.1333	-0.002461	-0.002461						27.1333	-0.100588	-0.200588
27.15	-0.219064	0.000936						27.15	-0.381488	-0.001488						27.15	-0.002212	-0.002212						27.15	-0.10105	-0.20105
27.1667	-0.218993	0.001007						27.1667	-0.381618	-0.001618						27.1667	-0.002573	-0.002573						27.1667	-0.101302	-0.201302
27.1833	-0.218941	0.001059						27.1833	-0.381387	-0.001387						27.1833	-0.002904	-0.002904						27.1833	-0.101043	-0.201043
27.2	-0.218936	0.001064						27.2	-0.381144	-0.001144						27.2	-0.002716	-0.002716						27.2	-0.100667	-0.200667
27.2167	-0.219144	0.000856						27.2167	-0.380731	-0.000731						27.2167	-0.003263	-0.003263						27.2167	-0.100191	-0.200191
27.2333	-0.219451	0.000549						27.2333	-0.380159	-0.000159						27.2333	-0.00351	-0.00351						27.2333	-0.100106	-0.200106
27.25	-0.219448	0.000552						27.25	-0.379676	0.000324						27.25	-0.003736	-0.003736						27.25	-0.10045	-0.20045
27.2667	-0.219505	0.000495						27.2667	-0.379733	0.000267						27.2667	-0.003853	-0.003853						27.2667	-0.100904	-0.200904
27.2833	-0.219472	0.000528						27.2833	-0.380191	-0.000191						27.2833	-0.00308	-0.00308						27.2833	-0.101128	-0.201128
27.3	-0.219489	0.000511						27.3	-0.380268	-0.000268						27.3	-0.002587	-0.002587						27.3	-0.101142	-0.201142
27.3167	-0.219487	0.000513						27.3167	-0.380195	-0.000195						27.3167	-0.002116	-0.002116						27.3167	-0.101138	-0.201138
27.3333	-0.219529	0.000471						27.3333	-0.379753	0.000247						27.3333	-0.001115	-0.001115						27.3333	-0.100964	-0.200964
27.35	-0.219581	0.000419						27.35	-0.37924	0.00076						27.35	-0.000575	-0.000575						27.35	-0.10095	-0.20095
27.3667	-0.219703	0.000297						27.3667	-0.379008	0.000992						27.3667	-0.000724	-0.000724						27.3667	-0.100986	-0.200986
27.3833	-0.220235	-0.000235						27.3833	-0.379165	0.000835						27.3833	-0.001313	-0.001313						27.3833	-0.100912	-0.200912
27.4	-0.220927	-0.000927						27.4	-0.379252	0.000748						27.4	-0.000543	-0.000543						27.4	-0.100758	-0.200758
27.4167	-0.221249	-0.001249						27.4167	-0.37943	0.00057						27.4167	7.8e-05	7.8e-05						27.4167	-0.100634	-0.200634
27.4333	-0.221269	-0.001269						27.4333	-0.379464	0.000536						27.4333	0.000834	0.000834						27.4333	-0.100471	-0.200471
27.45	-0.221117	-0.001117						27.45	-0.379044	0.000956						27.45	0.000935	0.000935						27.45	-0.100137	-0.200137
27.4667	-0.220904	-0.000904						27.4667	-0.378594	0.001406						27.4667	0.001096	0.001096						27.4667	-0.099453	-0.199453
27.4833	-0.221022	-0.001022						27.4833	-0.378225	0.001775						27.4833	0.000917	0.000917						27.4833	-0.09894	-0.19894
27.5	-0.22134	-0.00134						27.5	-0.378245	0.001755						27.5	0.001349	0.001349						27.5	-0.098816	-0.198816
27.5167	-0.221487	-0.001487						27.5167	-0.378636	0.001364						27.5167	0.00202	0.00202						27.5167	-0.099342	-0.199342
27.5333	-0.221425	-0.001425						27.5333	-0.379066	0.000934						27.5333	0.002791	0.002791						27.5333	-0.100008	-0.200008
27.55	-0.221302	-0.001302						27.55	-0.379484	0.000516						27.55	0.003246	0.003246						27.55	-0.100774	-0.200774
27.5667	-0.221258	-0.001258						27.5667	-0.379928	7.2e-05						27.5667	0.003529	0.003529						27.5667	-0.101028	-0.201028
27.5833	-0.221545	-0.001545						27.5833	-0.380132	-0.000132						27.5833	0.003332	0.003332						27.5833	-0.100462	-0.200462
27.6	-0.222091	-0.002091						27.6	-0.379986	1.4e-05						27.6	0.003136	0.003136						27.6	-0.099436	-0.199436
27.6167	-0.222387	-0.002387						27.6167	-0.37987	0.00013						27.6167	0.002819	0.002819						27.6167	-0.09862	-0.19862
27.6333	-0.222423	-0.002423						27.6333	-0.380064	-6.4e-05						27.6333	0.002803	0.002803						27.6333	-0.098164	-0.198164
27.65	-0.22257	-0.00257						27.65	-0.380397	-0.000397						27.65	0.002176	0.002176						27.65	-0.098128	-0.198128
27.6667	-0.222727	-0.002727						27.6667	-0.380831	-0.000831						27.6667	0.001782	0.001782						27.6667	-0.098372	-0.198372
27.6833	-0.222796	-0.002796						27.6833	-0.380974	-0.000974						27.6833	0.001949	0.001949						27.6833	-0.098602	-0.198602
27.7	-0.222756	-0.002756						27.7	-0.380847	-0.000847						27.7	0.001986	0.001986						27.7	-0.099002	-0.199002
27.7167	-0.222455	-0.002455						27.7167	-0.38085	-0.00085						27.7167	0.002053	0.002053						27.7167	-0.099472	-0.199472
27.7333	-0.222055	-0.002055						27.7333	-0.380972	-0.000972						27.7333	0.00179	0.00179						27.7333	-0.099862	-0.199862
27.75	-0.221905	-0.001905						27.75	-0.380705	-0.000705						27.75	0.001927	0.001927						27.75	-0.099853	-0.199853
27.7667	-0.222044	-0.002044						27.7667	-0.380458	-0.000458						27.7667	0.001944	0.001944						27.7667	-0.099943	-0.199943
27.7833	-0.222314	-0.002314						27.7833	-0.380281	-0.000281						27.7833	0.001452	0.001452						27.7833	-0.100153	-0.200153
27.8	-0.222767	-0.002767						27.8	-0.380254	-0.000254						27.8	0.001447	0.001447						27.8	-0.100179	-0.200179
27.8167	-0.222818	-0.002818						27.8167	-0.380378	-0.000378						27.8167	0.001173	0.001173						27.8167	-0.100105	-0.200105
27.8333	-0.222779	-0.002779						27.8333	-0.380442	-0.000442						27.8333	0.001049	0.001049						27.8333	-0.099861	-0.199861
27.85	-0.22283	-0.00283						27.85	-0.380226	-0.000226						27.85	0.000785	0.000785						27.85	-0.099386	-0.199386
27.8667	-0.223101	-0.003101						27.8667	-0.37998	2e-05						27.8667	0.000291	0.000291						27.8667	-0.098922	-0.198922
27.8833	-0.223172	-0.003172						27.8833	-0.379924	7.6e-05						27.8833	-7.3e-05	-7.3e-05						27.8833	-0.098358	-0.198358
27.9	-0.222643	-0.002643						27.9	-0.379637	0.000363						27.9	0.000263	0.000263						27.9	-0.099504	-0.199504
27.9167	-0.222476	-0.002476						27.9167	-0.378651	0.001349						27.9167	0.00024	0.00024						27.9167	-0.100877	-0.200877
27.9333	-0.222367	-0.002367						27.9333	-0.377725	0.002275						27.9333	0.00013	0.00013						27.9333	-0.101518	-0.201518
27.95	-0.222427	-0.002427						27.95	-0.378119	0.001881						27.95	0.000159	0.000159						27.95	-0.10137	-0.20137
27.9667	-0.222708	-0.002708						27.9667	-0.377933	0.002067						27.9667	-0.000212	-0.000212						27.9667	-0.100262	-0.200262
27.9833	-0.222839	-0.002839						27.9833	-0.378716	0.001284						27.9833	-0.000222	-0.000222						27.9833	-0.099144	-0.199144
28	-0.22297	-0.00297						28	-0.37999	1e-05						28	0.000117	0.000117						28	-0.098215	-0.198215
28.0167	-0.22425	-0.00425						28.0167	-0.377424	0.002576						28.0167	-0.001543	-0.001543						28.0167	-0.098157	-0.198157
28.0333	-0.227846	-0.007846						28.0333	-0.372639	0.007361						28.0333	-0.003663	-0.003663						28.0333	-0.099871	-0.199871
28.05	-0.233968	-0.013968						28.05	-0.377677	0.002323						28.05	-0.002887	-0.002887						28.05	-0.101214	-0.201214
28.0667	-0.2388	-0.0188						28.0667	-0.387934	-0.007934						28.0667	0.000789	0.000789						28.0667	-0.096597	-0.196597
28.0833	-0.239612	-0.019612						28.0833	-0.393301	-0.013301						28.0833	0.002595	0.002595						28.0833	-0.09551	-0.19551
28.1	-0.237004	-0.017004						28.1	-0.394209	-0.014209						28.1	0.002911	0.002911						28.1	-0.100373	-0.200373
28.1167	-0.231557	-0.011557						28.1167	-0.392286	-0.012286						28.1167	0.001277	0.001277						28.1167	-0.111406	-0.211406
28.1333	-0.227519	-0.007519						28.1333	-0.391223	-0.011223						28.1333	-0.000247	-0.000247						28.1333	-0.120619	-0.220619
28.15	-0.225927	-0.005927						28.15	-0.390854	-0.010854						28.15	-0.000772	-0.000772						28.15	-0.125255	-0.225255
28.1667	-0.221024	-0.001024						28.1667	-0.390712	-0.010712						28.1667	0.000337	0.000337						28.1667	-0.126197	-0.226197
28.1833	-0.21559	0.00441						28.1833	-0.390169	-0.010169						28.1833	-0.000255	-0.000255						28.1833	-0.12642	-0.22642
28.2	-0.212397	0.007603						28.2	-0.389797	-0.009797						28.2	3.4e-05	3.4e-05						28.2	-0.126743	-0.226743
28.2167	-0.211374	0.008626						28.2167	-0.390375	-0.010375						28.2167	0.000743	0.000743						28.2167	-0.127676	-0.227676
28.2333	-0.2113	0.0087						28.2333	-0.390223	-0.010223						28.2333	0.000621	0.000621						28.2333	-0.128598	-0.228598
28.25	-0.211827	0.008173						28.25	-0.389281	-0.009281						28.25	-3e-05	-3e-05						28.25	-0.129331	-0.229331
28.2667	-0.212518	0.007482						28.2667	-0.388111	-0.008111						28.2667	-0.001007	-0.001007						28.2667	-0.130254	-0.230254
28.2833	-0.212313	0.007687						28.2833	-0.386716	-0.006716						28.2833	-0.000959	-0.000959						28.2833	-0.131167	-0.231167
28.3	-0.211038	0.008962						28.3	-0.385441	-0.005441						28.3	-0.000202	-0.000202						28.3	-0.131989	-0.231989
28.3167	-0.211144	0.008856						28.3167	-0.384377	-0.004377						28.3167	0.000166	0.000166						28.3167	-0.132462	-0.232462
28.3333	-0.210929	0.009071						28.3333	-0.383782	-0.003782						28.3333	0.000453	0.000453						28.3333	-0.132175	-0.232175
28.35	-0.211215	0.008785						28.35	-0.383767	-0.003767						28.35	0.00102	0.00102						28.35	-0.130408	-0.230408
28.3667	-0.21189	0.00811						28.3667	-0.383823	-0.003823						28.3667	0.001988	0.001988						28.3667	-0.12754	-0.22754
28.3833	-0.213025	0.006975						28.3833	-0.383568	-0.003568						28.3833	0.002965	0.002965						28.3833	-0.124133	-0.224133
28.4	-0.214107	0.005893						28.4	-0.383286	-0.003286						28.4	0.002735	0.002735						28.4	-0.120615	-0.220615
28.4167	-0.215297	0.004703						28.4167	-0.382995	-0.002995						28.4167	0.003167	0.003167						28.4167	-0.117315	-0.217315
28.4333	-0.216387	0.003613						28.4333	-0.382794	-0.002794						28.4333	0.00396	0.00396						28.4333	-0.114614	-0.214614
28.45	-0.217517	0.002483						28.45	-0.382413	-0.002413						28.45	0.004212	0.004212						28.45	-0.112884	-0.212884
28.4667	-0.218437	0.001563						28.4667	-0.381972	-0.001972						28.4667	0.003975	0.003975						28.4667	-0.111713	-0.211713
28.4833	-0.219367	0.000633						28.4833	-0.381441	-0.001441						28.4833	0.004487	0.004487						28.4833	-0.110913	-0.210913
28.5	-0.220007	-7e-06						28.5	-0.38101	-0.00101						28.5	0.00524	0.00524						28.5	-0.110042	-0.210042
28.5167	-0.220662	-0.000662						28.5167	-0.380844	-0.000844						28.5167	0.005483	0.005483						28.5167	-0.108924	-0.208924
28.5333	-0.221192	-0.001192						28.5333	-0.380634	-0.000634						28.5333	0.004976	0.004976						28.5333	-0.107775	-0.207775
28.55	-0.221641	-0.001641						28.55	-0.380144	-0.000144						28.55	0.00278	0.00278						28.55	-0.106987	-0.206987
28.5667	-0.22217	-0.00217						28.5667	-0.380113	-0.000113						28.5667	0.001283	0.001283						28.5667	-0.106589	-0.206589
28.5833	-0.222499	-0.002499						28.5833	-0.380403	-0.000403						28.5833	0.000457	0.000457						28.5833	-0.106751	-0.206751
28.6	-0.222749	-0.002749						28.6	-0.380642	-0.000642						28.6	0.00076	0.00076						28.6	-0.107143	-0.207143
28.6167	-0.222918	-0.002918						28.6167	-0.380722	-0.000722						28.6167	0.000524	0.000524						28.6167	-0.107405	-0.207405
28.6333	-0.222862	-0.002862						28.6333	-0.380565	-0.000565						28.6333	-0.001031	-0.001031						28.6333	-0.10731	-0.20731
28.65	-0.222721	-0.002721						28.65	-0.380432	-0.000432						28.65	-0.002156	-0.002156						28.65	-0.10708	-0.20708
28.6667	-0.22268	-0.00268						28.6667	-0.380298	-0.000298						28.6667	-0.0023	-0.0023						28.6667	-0.10683	-0.20683
28.6833	-0.222739	-0.002739						28.6833	-0.380155	-0.000155						28.6833	-0.002005	-0.002005						28.6833	-0.106669	-0.206669
28.7	-0.222848	-0.002848						28.7	-0.379992	8e-06						28.7	-0.00195	-0.00195						28.7	-0.106579	-0.206579
28.7167	-0.222978	-0.002978						28.7167	-0.379758	0.000242						28.7167	-0.002895	-0.002895						28.7167	-0.106758	-0.206758
28.7333	-0.223117	-0.003117						28.7333	-0.379615	0.000385						28.7333	-0.002639	-0.002639						28.7333	-0.107068	-0.207068
28.75	-0.223194	-0.003194						28.75	-0.379488	0.000512						28.75	-0.002173	-0.002173						28.75	-0.107482	-0.207482
28.7667	-0.223414	-0.003414						28.7667	-0.379085	0.000915						28.7667	-0.001746	-0.001746						28.7667	-0.108161	-0.208161
28.7833	-0.223525	-0.003525						28.7833	-0.378712	0.001288						28.7833	-0.001348	-0.001348						28.7833	-0.10871	-0.20871
28.8	-0.223546	-0.003546						28.8	-0.378519	0.001481						28.8	-0.00195	-0.00195						28.8	-0.109069	-0.209069
28.8167	-0.223317	-0.003317						28.8167	-0.378436	0.001564						28.8167	-0.002603	-0.002603						28.8167	-0.109229	-0.209229
28.8333	-0.222957	-0.002957						28.8333	-0.378473	0.001527						28.8333	-0.003125	-0.003125						28.8333	-0.109238	-0.209238
28.85	-0.222698	-0.002698						28.85	-0.37868	0.00132						28.85	-0.002468	-0.002468						28.85	-0.109227	-0.209227
28.8667	-0.22265	-0.00265						28.8667	-0.378934	0.001066						28.8667	-0.001971	-0.001971						28.8667	-0.109029	-0.209029
28.8833	-0.222728	-0.002728						28.8833	-0.37922	0.00078						28.8833	-0.001191	-0.001191						28.8833	-0.108606	-0.208606
28.9	-0.222606	-0.002606						28.9	-0.379475	0.000525						28.9	-0.000341	-0.000341						28.9	-0.108052	-0.208052
28.9167	-0.222523	-0.002523						28.9167	-0.379451	0.000549						28.9167	-0.000181	-0.000181						28.9167	-0.107609	-0.207609
28.9333	-0.222261	-0.002261						28.9333	-0.379497	0.000503						28.9333	0.000759	0.000759						28.9333	-0.107235	-0.207235
28.95	-0.221899	-0.001899						28.95	-0.379552	0.000448						28.95	0.002079	0.002079						28.95	-0.107102	-0.207102
28.9667	-0.221356	-0.001356						28.9667	-0.379578	0.000422						28.9667	0.002799	0.002799						28.9667	-0.107138	-0.207138
28.9833	-0.220724	-0.000724						28.9833	-0.379484	0.000516						28.9833	0.002649	0.002649						28.9833	-0.107465	-0.207465
29	-0.22026	-0.00026						29	-0.379165	0.000835						29	0.002367	0.002367						29	-0.107497	-0.207497
29.0167	-0.219899	0.000101						29.0167	-0.378596	0.001404						29.0167	0.002394	0.002394						29.0167	-0.107134	-0.207134
29.0333	-0.219598	0.000402						29.0333	-0.378376	0.001624						29.0333	0.001592	0.001592						29.0333	-0.106501	-0.206501
29.05	-0.219347	0.000653						29.05	-0.378707	0.001293						29.05	0.001879	0.001879						29.05	-0.105888	-0.205888
29.0667	-0.219316	0.000684						29.0667	-0.378867	0.001133						29.0667	0.002337	0.002337						29.0667	-0.105374	-0.205374
29.0833	-0.219304	0.000696						29.0833	-0.378788	0.001212						29.0833	0.002434	0.002434						29.0833	-0.104641	-0.204641
29.1	-0.219083	0.000917						29.1	-0.378768	0.001232						29.1	0.001881	0.001881						29.1	-0.103738	-0.203738
29.1167	-0.219024	0.000976						29.1167	-0.378772	0.001228						29.1167	0.00055	0.00055						29.1167	-0.102791	-0.202791
29.1333	-0.219129	0.000871						29.1333	-0.378791	0.001209						29.1333	-6.7e-05	-6.7e-05						29.1333	-0.101974	-0.201974
29.15	-0.219313	0.000687						29.15	-0.379121	0.000879						29.15	-0.000393	-0.000393						29.15	-0.101387	-0.201387
29.1667	-0.219637	0.000363						29.1667	-0.37972	0.00028						29.1667	-0.00054	-0.00054						29.1667	-0.10112	-0.20112
29.1833	-0.220061	-6.1e-05						29.1833	-0.380339	-0.000339						29.1833	-0.001047	-0.001047						29.1833	-0.100972	-0.200972
29.2	-0.220316	-0.000316						29.2	-0.380628	-0.000628						29.2	-0.001004	-0.001004						29.2	-0.100935	-0.200935
29.2167	-0.22008	-8e-05						29.2167	-0.380787	-0.000787						29.2167	-0.001221	-0.001221						29.2167	-0.100988	-0.200988
29.2333	-0.220019	-1.9e-05						29.2333	-0.38054	-0.00054						29.2333	-0.001571	-0.001571						29.2333	-0.100928	-0.200928
29.25	-0.220129	-0.000129						29.25	-0.380229	-0.000229						29.25	-0.001978	-0.001978						29.25	-0.100717	-0.200717
29.2667	-0.220258	-0.000258						29.2667	-0.379878	0.000122						29.2667	-0.002555	-0.002555						29.2667	-0.100446	-0.200446
29.2833	-0.220377	-0.000377						29.2833	-0.379766	0.000234						29.2833	-0.002882	-0.002882						29.2833	-0.100235	-0.200235
29.3	-0.220666	-0.000666						29.3	-0.379875	0.000125						29.3	-0.002909	-0.002909						29.3	-0.099863	-0.199863
29.3167	-0.220925	-0.000925						29.3167	-0.379904	9.6e-05						29.3167	-0.002706	-0.002706						29.3167	-0.099182	-0.199182
29.3333	-0.221164	-0.001164						29.3333	-0.379972	2.8e-05						29.3333	-0.002424	-0.002424						29.3333	-0.098851	-0.198851
29.35	-0.221225	-0.001225						29.35	-0.380381	-0.000381						29.35	-0.001929	-0.001929						29.35	-0.099178	-0.199178
29.3667	-0.221318	-0.001318						29.3667	-0.3805	-0.0005						29.3667	-0.001516	-0.001516						29.3667	-0.099773	-0.199773
29.3833	-0.221311	-0.001311						29.3833	-0.3804	-0.0004						29.3833	-0.001464	-0.001464						29.3833	-0.100097	-0.200097
29.4	-0.221043	-0.001043						29.4	-0.380619	-0.000619						29.4	-0.001991	-0.001991						29.4	-0.099982	-0.199982
29.4167	-0.220956	-0.000956						29.4167	-0.381148	-0.001148						29.4167	-0.002348	-0.002348						29.4167	-0.099917	-0.199917
29.4333	-0.221048	-0.001048						29.4333	-0.381377	-0.001377						29.4333	-0.002095	-0.002095						29.4333	-0.099681	-0.199681
29.45	-0.220981	-0.000981						29.45	-0.381316	-0.001316						29.45	-0.001762	-0.001762						29.45	-0.099526	-0.199526
29.4667	-0.220776	-0.000776						29.4667	-0.381157	-0.001157						29.4667	-0.001758	-0.001758						29.4667	-0.09953	-0.19953
29.4833	-0.220531	-0.000531						29.4833	-0.381124	-0.001124						29.4833	-0.002115	-0.002115						29.4833	-0.099601	-0.199601
29.5	-0.220306	-0.000306						29.5	-0.380722	-0.000722						29.5	-0.002502	-0.002502						29.5	-0.099731	-0.199731
29.5167	-0.21988	0.00012						29.5167	-0.380179	-0.000179						29.5167	-0.002429	-0.002429						29.5167	-0.099522	-0.199522
29.5333	-0.219455	0.000545						29.5333	-0.379837	0.000163						29.5333	-0.002016	-0.002016						29.5333	-0.099403	-0.199403
29.55	-0.21936	0.00064						29.55	-0.379644	0.000356						29.55	-0.001913	-0.001913						29.55	-0.099533	-0.199533
29.5667	-0.219105	0.000895						29.5667	-0.379732	0.000268						29.5667	-0.00212	-0.00212						29.5667	-0.099774	-0.199774
29.5833	-0.21886	0.00114						29.5833	-0.379989	1.1e-05						29.5833	-0.002427	-0.002427						29.5833	-0.100014	-0.200014
29.6	-0.218721	0.001279						29.6	-0.380307	-0.000307						29.6	-0.001643	-0.001643						29.6	-0.100271	-0.200271
29.6167	-0.218621	0.001379						29.6167	-0.380285	-0.000285						29.6167	-0.000991	-0.000991						29.6167	-0.100138	-0.200138
29.6333	-0.218381	0.001619						29.6333	-0.380253	-0.000253						29.6333	-0.000748	-0.000748						29.6333	-0.100084	-0.200084
29.65	-0.218292	0.001708						29.65	-0.380421	-0.000421						29.65	-0.000106	-0.000106						29.65	-0.100081	-0.200081
29.6667	-0.218272	0.001728						29.6667	-0.380498	-0.000498						29.6667	0.000407	0.000407						29.6667	-0.099867	-0.199867
29.6833	-0.218432	0.001568						29.6833	-0.380336	-0.000336						29.6833	0.0004	0.0004						29.6833	-0.099474	-0.199474
29.7	-0.218603	0.001397						29.7	-0.380274	-0.000274						29.7	0.000752	0.000752						29.7	-0.09917	-0.19917
29.7167	-0.218779	0.001221						29.7167	-0.38023	-0.00023						29.7167	0.001165	0.001165						29.7167	-0.098944	-0.198944
29.7333	-0.218908	0.001092						29.7333	-0.380128	-0.000128						29.7333	0.001763	0.001763						29.7333	-0.099006	-0.199006
29.75	-0.218797	0.001203						29.75	-0.380017	-1.7e-05						29.75	0.002171	0.002171						29.75	-0.099169	-0.199169
29.7667	-0.218487	0.001513						29.7667	-0.380095	-9.5e-05						29.7667	0.002069	0.002069						29.7667	-0.099451	-0.199451
29.7833	-0.218326	0.001674						29.7833	-0.380533	-0.000533						29.7833	0.002007	0.002007						29.7833	-0.099854	-0.199854
29.8	-0.218485	0.001515						29.8	-0.381161	-0.001161						29.8	0.002005	0.002005						29.8	-0.100357	-0.200357
29.8167	-0.218775	0.001225						29.8167	-0.381	-0.001						29.8167	0.001413	0.001413						29.8167	-0.100739	-0.200739
29.8333	-0.218815	0.001185						29.8333	-0.380663	-0.000663						29.8333	0.001004	0.001004						29.8333	-0.10088	-0.20088
29.85	-0.218864	0.001136						29.85	-0.380159	-0.000159						29.85	0.00075	0.00075						29.85	-0.101099	-0.201099
29.8667	-0.219072	0.000928						29.8667	-0.379815	0.000185						29.8667	0.000696	0.000696						29.8667	-0.100938	-0.200938
29.8833	-0.21929	0.00071						29.8833	-0.379981	1.9e-05						29.8833	0.000951	0.000951						29.8833	-0.100437	-0.200437
29.9	-0.219479	0.000521						29.9	-0.380137	-0.000137						29.9	0.000817	0.000817						29.9	-0.099976	-0.199976
29.9167	-0.219607	0.000393						29.9167	-0.380103	-0.000103						29.9167	0.001143	0.001143						29.9167	-0.099625	-0.199625
29.9333	-0.219835	0.000165						29.9333	-0.379929	7.1e-05						29.9333	0.000779	0.000779						29.9333	-0.099234	-0.199234
29.95	-0.220126	-0.000126						29.95	-0.380126	-0.000126						29.95	0.000322	0.000322						29.95	-0.099292	-0.199292
29.9667	-0.220316	-0.000316						29.9667	-0.380165	-0.000165						29.9667	0.000673	0.000673						29.9667	-0.099668	-0.199668
29.9833	-0.220476	-0.000476						29.9833	-0.380173	-0.000173						29.9833	0.000823	0.000823						29.9833	-0.099855	-0.199855
30	-0.220666	-0.000666						30	-0.380282	-0.000282						30	1.3e-05	1.3e-05						30	-0.100091	-0.200091
30.0167	-0.220756	-0.000756						30.0167	-0.38043	-0.00043						30.0167	-0.000757	-0.000757						30.0167	-0.100047	-0.200047
30.0333	-0.220726	-0.000726						30.0333	-0.380509	-0.000509						30.0333	-0.000947	-0.000947						30.0333	-0.100073	-0.200073
30.05	-0.220656	-0.000656						30.05	-0.380597	-0.000597						30.05	-0.000967	-0.000967						30.05	-0.099949	-0.199949
30.0667	-0.220585	-0.000585						30.0667	-0.380475	-0.000475						30.0667	-0.000347	-0.000347						30.0667	-0.099705	-0.199705
30.0833	-0.22058	-0.00058						30.0833	-0.380108	-0.000108						30.0833	-0.000508	-0.000508						30.0833	-0.099428	-0.199428
30.1	-0.220665	-0.000665						30.1	-0.379942	5.8e-05						30.1	-0.001279	-0.001279						30.1	-0.099252	-0.199252
30.1167	-0.22068	-0.00068						30.1167	-0.379735	0.000265						30.1167	-0.0013	-0.0013						30.1167	-0.098835	-0.198835
30.1333	-0.220455	-0.000455						30.1333	-0.379379	0.000621						30.1333	-0.001292	-0.001292						30.1333	-0.098309	-0.198309
30.15	-0.22019	-0.00019						30.15	-0.379503	0.000497						30.15	-0.000593	-0.000593						30.15	-0.098122	-0.198122
30.1667	-0.220085	-8.5e-05						30.1667	-0.379746	0.000254						30.1667	0.000606	0.000606						30.1667	-0.097966	-0.197966
30.1833	-0.22011	-0.00011						30.1833	-0.37997	3e-05						30.1833	0.001035	0.001035						30.1833	-0.098119	-0.198119
30.2	-0.219998	2e-06						30.2	-0.37999	1e-05						30.2	0.001259	0.001259						30.2	-0.098702	-0.198702
30.2167	-0.219666	0.000334						30.2167	-0.37962	0.00038						30.2167	0.000672	0.000672						30.2167	-0.099454	-0.199454
30.2333	-0.219563	0.000437						30.2333	-0.379381	0.000619						30.2333	0.000506	0.000506						30.2333	-0.100057	-0.200057
30.25	-0.219431	0.000569						30.25	-0.379071	0.000929						30.25	0.000549	0.000549						30.25	-0.100559	-0.200559
30.2667	-0.219029	0.000971						30.2667	-0.378942	0.001058						30.2667	3e-06	3e-06						30.2667	-0.101011	-0.201011
30.2833	-0.218676	0.001324						30.2833	-0.379062	0.000938						30.2833	-3e-06	-3e-06						30.2833	-0.101094	-0.201094
30.3	-0.218584	0.001416						30.3	-0.379682	0.000318						30.3	0.00015	0.00015						30.3	-0.100826	-0.200826
30.3167	-0.218641	0.001359						30.3167	-0.380097	-9.7e-05						30.3167	0.000513	0.000513						30.3167	-0.10081	-0.20081
30.3333	-0.21852	0.00148						30.3333	-0.380189	-0.000189						30.3333	0.000747	0.000747						30.3333	-0.100705	-0.200705
30.35	-0.218529	0.001471						30.35	-0.380241	-0.000241						30.35	0.000871	0.000871						30.35	-0.100879	-0.200879
30.3667	-0.218797	0.001203						30.3667	-0.380392	-0.000392						30.3667	0.000786	0.000786						30.3667	-0.100933	-0.200933
30.3833	-0.219086	0.000914						30.3833	-0.380304	-0.000304						30.3833	0.00025	0.00025						30.3833	-0.101087	-0.201087
30.4	-0.219275	0.000725						30.4	-0.380126	-0.000126						30.4	-0.000486	-0.000486						30.4	-0.101192	-0.201192
30.4167	-0.219494	0.000506						30.4167	-0.380037	-3.7e-05						30.4167	-0.000801	-0.000801						30.4167	-0.101316	-0.201316
30.4333	-0.219712	0.000288						30.4333	-0.380125	-0.000125						30.4333	-0.000908	-0.000908						30.4333	-0.101362	-0.201362
30.45	-0.219802	0.000198						30.45	-0.380134	-0.000134						30.45	-0.000648	-0.000648						30.45	-0.10162	-0.20162
30.4667	-0.219841	0.000159						30.4667	-0.380234	-0.000234						30.4667	-0.000359	-0.000359						30.4667	-0.101668	-0.201668
30.4833	-0.219951	4.9e-05						30.4833	-0.380293	-0.000293						30.4833	-0.00068	-0.00068						30.4833	-0.101596	-0.201596
30.5	-0.220151	-0.000151						30.5	-0.380262	-0.000262						30.5	-0.001	-0.001						30.5	-0.101604	-0.201604
30.5167	-0.220321	-0.000321						30.5167	-0.380021	-2.1e-05						30.5167	-0.001201	-0.001201						30.5167	-0.101512	-0.201512
30.5333	-0.22031	-0.00031						30.5333	-0.37977	0.00023						30.5333	-0.001492	-0.001492						30.5333	-0.10122	-0.20122
30.55	-0.220274	-0.000274						30.55	-0.379758	0.000242						30.55	-0.001144	-0.001144						30.55	-0.101029	-0.201029
30.5667	-0.220201	-0.000201						30.5667	-0.37966	0.00034						30.5667	-0.001193	-0.001193						30.5667	-0.10091	-0.20091
30.5833	-0.220288	-0.000288						30.5833	-0.379652	0.000348						30.5833	-0.000973	-0.000973						30.5833	-0.100771	-0.200771
30.6	-0.220775	-0.000775						30.6	-0.379585	0.000415						30.6	-0.000413	-0.000413						30.6	-0.100422	-0.200422
30.6167	-0.221222	-0.001222						30.6167	-0.379047	0.000953						30.6167	7.7e-05	7.7e-05						30.6167	-0.100244	-0.200244
30.6333	-0.221479	-0.001479						30.6333	-0.378259	0.001741						30.6333	0.000488	0.000488						30.6333	-0.100275	-0.200275
30.65	-0.221476	-0.001476						30.65	-0.377781	0.002219						30.65	0.001368	0.001368						30.65	-0.100266	-0.200266
30.6667	-0.22156	-0.00156						30.6667	-0.377497	0.002503						30.6667	0.002145	0.002145						30.6667	-0.100387	-0.200387
30.6833	-0.221587	-0.001587						30.6833	-0.37731	0.00269						30.6833	0.002185	0.002185						30.6833	-0.100449	-0.200449
30.7	-0.221443	-0.001443						30.7	-0.377213	0.002787						30.7	0.002295	0.002295						30.7	-0.100491	-0.200491
30.7167	-0.221179	-0.001179						30.7167	-0.377357	0.002643						30.7167	0.002585	0.002585						30.7167	-0.100374	-0.200374
30.7333	-0.221056	-0.001056						30.7333	-0.37787	0.00213						30.7333	0.002225	0.002225						30.7333	-0.100326	-0.200326
30.75	-0.221052	-0.001052						30.75	-0.378624	0.001376						30.75	0.002765	0.002765						30.75	-0.100248	-0.200248
30.7667	-0.221109	-0.001109						30.7667	-0.379147	0.000853						30.7667	0.003095	0.003095						30.7667	-0.10008	-0.20008
30.7833	-0.221228	-0.001228						30.7833	-0.37963	0.00037						30.7833	0.003446	0.003446						30.7833	-0.099842	-0.199842
30.8	-0.221742	-0.001742						30.8	-0.379607	0.000393						30.8	0.003848	0.003848						30.8	-0.099712	-0.199712
30.8167	-0.222067	-0.002067						30.8167	-0.379254	0.000746						30.8167	0.003721	0.003721						30.8167	-0.099453	-0.199453
30.8333	-0.222181	-0.002181						30.8333	-0.379081	0.000919						30.8333	0.003063	0.003063						30.8333	-0.099203	-0.199203
30.85	-0.222396	-0.002396						30.85	-0.379188	0.000812						30.85	0.001586	0.001586						30.85	-0.098963	-0.198963
30.8667	-0.222851	-0.002851						30.8667	-0.379675	0.000325						30.8667	0.001068	0.001068						30.8667	-0.098813	-0.198813
30.8833	-0.223465	-0.003465						30.8833	-0.380212	-0.000212						30.8833	0.000841	0.000841						30.8833	-0.098393	-0.198393
30.9	-0.22357	-0.00357						30.9	-0.380899	-0.000899						30.9	-0.000337	-0.000337						30.9	-0.098323	-0.198323
30.9167	-0.223458	-0.003458						30.9167	-0.38167	-0.00167						30.9167	-0.000924	-0.000924						30.9167	-0.0984	-0.1984
30.9333	-0.223709	-0.003709						30.9333	-0.382092	-0.002092						30.9333	-0.000745	-0.000745						30.9333	-0.098026	-0.198026
30.95	-0.22415	-0.00415						30.95	-0.382704	-0.002704						30.95	-0.000935	-0.000935						30.95	-0.097272	-0.197272
30.9667	-0.225081	-0.005081						30.9667	-0.382496	-0.002496						30.9667	-0.001735	-0.001735						30.9667	-0.096897	-0.196897
30.9833	-0.225722	-0.005722						30.9833	-0.380208	-0.000208						30.9833	-0.002335	-0.002335						30.9833	-0.097393	-0.197393
31	-0.226403	-0.006403						31	-0.377149	0.002851						31	-0.000475	-0.000475						31	-0.097919	-0.197919
31.0167	-0.228134	-0.008134						31.0167	-0.378741	0.001259						31.0167	6.5e-05	6.5e-05						31.0167	-0.098465	-0.198465
31.0333	-0.229666	-0.009666						31.0333	-0.382447	-0.002447						31.0333	-0.001279	-0.001279						31.0333	-0.099376	-0.199376
31.05	-0.23325	-0.01325						31.05	-0.38626	-0.00626						31.05	-0.000131	-0.000131						31.05	-0.095794	-0.195794
31.0667	-0.237235	-0.017235						31.0667	-0.392353	-0.012353						31.0667	0.003406	0.003406						31.0667	-0.090951	-0.190951
31.0833	-0.238319	-0.018319						31.0833	-0.396626	-0.016626						31.0833	0.004814	0.004814						31.0833	-0.092209	-0.192209
31.1	-0.236813	-0.016813						31.1	-0.395569	-0.015569						31.1	0.004872	0.004872						31.1	-0.099086	-0.199086
31.1167	-0.231897	-0.011897						31.1167	-0.392362	-0.012362						31.1167	0.00627	0.00627						31.1167	-0.110764	-0.210764
31.1333	-0.228271	-0.008271						31.1333	-0.390925	-0.010925						31.1333	0.006087	0.006087						31.1333	-0.121081	-0.221081
31.15	-0.227081	-0.007081						31.15	-0.391853	-0.011853						31.15	0.003883	0.003883						31.15	-0.127238	-0.227238
31.1667	-0.223402	-0.003402						31.1667	-0.392599	-0.012599						31.1667	-0.001708	-0.001708						31.1667	-0.129008	-0.229008
31.1833	-0.218954	0.001046						31.1833	-0.392446	-0.012446						31.1833	-0.010458	-0.010458						31.1833	-0.128429	-0.228429
31.2	-0.216445	0.003555						31.2	-0.391992	-0.011992						31.2	-0.013948	-0.013948						31.2	-0.127669	-0.227669
31.2167	-0.214937	0.005063						31.2167	-0.391819	-0.011819						31.2167	-0.011098	-0.011098						31.2167	-0.128209	-0.228209
31.2333	-0.214258	0.005742						31.2333	-0.391335	-0.011335						31.2333	0.005491	0.005491						31.2333	-0.12904	-0.22904
31.25	-0.213869	0.006131						31.25	-0.390552	-0.010552						31.25	0.012621	0.012621						31.25	-0.13023	-0.23023
31.2667	-0.214072	0.005928						31.2667	-0.38954	-0.00954						31.2667	0.009168	0.009168						31.2667	-0.13201	-0.23201
31.2833	-0.214028	0.005972						31.2833	-0.388322	-0.008322						31.2833	0.003937	0.003937						31.2833	-0.13354	-0.23354
31.3	-0.213253	0.006747						31.3	-0.387084	-0.007084						31.3	-0.002414	-0.002414						31.3	-0.1343	-0.2343
31.3167	-0.212469	0.007531						31.3167	-0.386115	-0.006115						31.3167	-0.002055	-0.002055						31.3167	-0.134019	-0.234019
31.3333	-0.211824	0.008176						31.3333	-0.385577	-0.005577						31.3333	-0.001116	-0.001116						31.3333	-0.132689	-0.232689
31.35	-0.21206	0.00794						31.35	-0.385459	-0.005459						31.35	-0.001407	-0.001407						31.35	-0.130109	-0.230109
31.3667	-0.212896	0.007104						31.3667	-0.385461	-0.005461						31.3667	-0.002308	-0.002308						31.3667	-0.126618	-0.226618
31.3833	-0.213723	0.006277						31.3833	-0.385376	-0.005376						31.3833	-0.002241	-0.002241						31.3833	-0.12282	-0.22282
31.4	-0.214555	0.005445						31.4	-0.385166	-0.005166						31.4	-0.002279	-0.002279						31.4	-0.119484	-0.219484
31.4167	-0.215736	0.004264						31.4167	-0.384427	-0.004427						31.4167	-0.002726	-0.002726						31.4167	-0.116488	-0.216488
31.4333	-0.216497	0.003503						31.4333	-0.383098	-0.003098						31.4333	-0.002674	-0.002674						31.4333	-0.113672	-0.213672
31.45	-0.217108	0.002892						31.45	-0.381768	-0.001768						31.45	-0.002021	-0.002021						31.45	-0.111486	-0.211486
31.4667	-0.217559	0.002441						31.4667	-0.380599	-0.000599						31.4667	-0.002139	-0.002139						31.4667	-0.10999	-0.20999
31.4833	-0.21812	0.00188						31.4833	-0.37981	0.00019						31.4833	-0.002747	-0.002747						31.4833	-0.109003	-0.209003
31.5	-0.218661	0.001339						31.5	-0.379351	0.000649						31.5	-0.002824	-0.002824						31.5	-0.108357	-0.208357
31.5167	-0.219218	0.000782						31.5167	-0.378824	0.001176						31.5167	-0.003191	-0.003191						31.5167	-0.108071	-0.208071
31.5333	-0.21992	8e-05						31.5333	-0.378581	0.001419						31.5333	-0.00303	-0.00303						31.5333	-0.107955	-0.207955
31.55	-0.220751	-0.000751						31.55	-0.378548	0.001452						31.55	-0.002518	-0.002518						31.55	-0.107909	-0.207909
31.5667	-0.221322	-0.001322						31.5667	-0.378725	0.001275						31.5667	-0.002016	-0.002016						31.5667	-0.108283	-0.208283
31.5833	-0.221673	-0.001673						31.5833	-0.378812	0.001188						31.5833	-0.002665	-0.002665						31.5833	-0.108786	-0.208786
31.6	-0.221705	-0.001705						31.6	-0.378529	0.001471						31.6	-0.002303	-0.002303						31.6	-0.10875	-0.20875
31.6167	-0.221416	-0.001416						31.6167	-0.378457	0.001543						31.6167	-0.001931	-0.001931						31.6167	-0.108124	-0.208124
31.6333	-0.221128	-0.001128						31.6333	-0.378575	0.001425						31.6333	-0.00104	-0.00104						31.6333	-0.107384	-0.207384
31.65	-0.22098	-0.00098						31.65	-0.378623	0.001377						31.65	0.003251	0.003251						31.65	-0.107241	-0.207241
31.6667	-0.221162	-0.001162						31.6667	-0.378672	0.001328						31.6667	0.010143	0.010143						31.6667	-0.107857	-0.207857
31.6833	-0.221244	-0.001244						31.6833	-0.3786	0.0014						31.6833	0.009484	0.009484						31.6833	-0.108604	-0.208604
31.7	-0.221156	-0.001156						31.7	-0.378568	0.001432						31.7	0.007456	0.007456						31.7	-0.109281	-0.209281
31.7167	-0.221238	-0.001238						31.7167	-0.378507	0.001493						31.7167	0.005657	0.005657						31.7167	-0.109758	-0.209758
31.7333	-0.2212	-0.0012						31.7333	-0.378595	0.001405						31.7333	0.005109	0.005109						31.7333	-0.109635	-0.209635
31.75	-0.220902	-0.000902						31.75	-0.378868	0.001132						31.75	0.005022	0.005022						31.75	-0.109139	-0.209139
31.7667	-0.220773	-0.000773						31.7667	-0.379174	0.000826						31.7667	0.004768	0.004768						31.7667	-0.108566	-0.208566
31.7833	-0.220795	-0.000795						31.7833	-0.37933	0.00067						31.7833	0.003964	0.003964						31.7833	-0.107844	-0.207844
31.8	-0.220886	-0.000886						31.8	-0.379556	0.000444						31.8	0.00261	0.00261						31.8	-0.107211	-0.207211
31.8167	-0.220967	-0.000967						31.8167	-0.379682	0.000318						31.8167	0.001486	0.001486						31.8167	-0.107168	-0.207168
31.8333	-0.221118	-0.001118						31.8333	-0.379808	0.000192						31.8333	0.001231	0.001231						31.8333	-0.107366	-0.207366
31.85	-0.22109	-0.00109						31.85	-0.379994	6e-06						31.85	0.001707	0.001707						31.85	-0.107553	-0.207553
31.8667	-0.220862	-0.000862						31.8667	-0.379925	7.5e-05						31.8667	0.00143	0.00143						31.8667	-0.107304	-0.207304
31.8833	-0.220549	-0.000549						31.8833	-0.379843	0.000157						31.8833	-0.000505	-0.000505						31.8833	-0.106727	-0.206727
31.9	-0.220515	-0.000515						31.9	-0.379581	0.000419						31.9	-0.0058	-0.0058						31.9	-0.10544	-0.20544
31.9167	-0.220592	-0.000592						31.9167	-0.37944	0.00056						31.9167	-0.007305	-0.007305						31.9167	-0.103864	-0.203864
31.9333	-0.220768	-0.000768						31.9333	-0.379668	0.000332						31.9333	-0.00623	-0.00623						31.9333	-0.102597	-0.202597
31.95	-0.220854	-0.000854						31.95	-0.379596	0.000404						31.95	-0.005926	-0.005926						31.95	-0.101801	-0.201801
31.9667	-0.220771	-0.000771						31.9667	-0.379324	0.000676						31.9667	-0.005321	-0.005321						31.9667	-0.101384	-0.201384
31.9833	-0.220789	-0.000789						31.9833	-0.379061	0.000939						31.9833	-0.005508	-0.005508						31.9833	-0.101163	-0.201163
32	-0.220607	-0.000607						32	-0.37887	0.00113						32	-0.005796	-0.005796						32	-0.100923	-0.200923
32.0167	-0.220284	-0.000284						32.0167	-0.379158	0.000842						32.0167	-0.004904	-0.004904						32.0167	-0.100644	-0.200644
32.0333	-0.220012	-1.2e-05						32.0333	-0.379567	0.000433						32.0333	-0.004653	-0.004653						32.0333	-0.100364	-0.200364
32.05	-0.21974	0.00026						32.05	-0.379866	0.000134						32.05	-0.003891	-0.003891						32.05	-0.100154	-0.200154
32.0667	-0.219797	0.000203						32.0667	-0.379815	0.000185						32.0667	-0.00327	-0.00327						32.0667	-0.100185	-0.200185
32.0833	-0.220085	-8.5e-05						32.0833	-0.379634	0.000366						32.0833	-0.003188	-0.003188						32.0833	-0.100325	-0.200325
32.1	-0.220323	-0.000323						32.1	-0.379632	0.000368						32.1	-0.002576	-0.002576						32.1	-0.100956	-0.200956
32.1167	-0.220568	-0.000568						32.1167	-0.379876	0.000124						32.1167	-0.002048	-0.002048						32.1167	-0.101517	-0.201517
32.1333	-0.220868	-0.000868						32.1333	-0.380108	-0.000108						32.1333	-0.001601	-0.001601						32.1333	-0.102047	-0.202047
32.15	-0.221007	-0.001007						32.15	-0.38032	-0.00032						32.15	-0.000554	-0.000554						32.15	-0.102137	-0.202137
32.1667	-0.221076	-0.001076						32.1667	-0.380222	-0.000222						32.1667	0.001393	0.001393						32.1667	-0.101947	-0.201947
32.1833	-0.221175	-0.001175						32.1833	-0.379974	2.6e-05						32.1833	0.00248	0.00248						32.1833	-0.101797	-0.201797
32.2	-0.221304	-0.001304						32.2	-0.379706	0.000294						32.2	0.004337	0.004337						32.2	-0.102017	-0.202017
32.2167	-0.221414	-0.001414						32.2167	-0.379588	0.000412						32.2167	0.006125	0.006125						32.2167	-0.102287	-0.202287
32.2333	-0.221427	-0.001427						32.2333	-0.379632	0.000368						32.2333	0.006873	0.006873						32.2333	-0.102615	-0.202615
32.25	-0.221312	-0.001312						32.25	-0.379572	0.000428						32.25	0.008381	0.008381						32.25	-0.103151	-0.203151
32.2667	-0.221077	-0.001077						32.2667	-0.379462	0.000538						32.2667	0.01191	0.01191						32.2667	-0.103638	-0.203638
32.2833	-0.220951	-0.000951						32.2833	-0.379542	0.000458						32.2833	0.015718	0.015718						32.2833	-0.104084	-0.204084
32.3	-0.220896	-0.000896						32.3	-0.379512	0.000488						32.3	0.009257	0.009257						32.3	-0.10444	-0.20444
32.3167	-0.220611	-0.000611						32.3167	-0.379592	0.000408						32.3167	-0.004205	-0.004205						32.3167	-0.104917	-0.204917
32.3333	-0.220305	-0.000305						32.3333	-0.379812	0.000188						32.3333	-0.008476	-0.008476						32.3333	-0.104953	-0.204953
32.35	-0.220134	-0.000134						32.35	-0.379559	0.000441						32.35	-0.005808	-0.005808						32.35	-0.104738	-0.204738
32.3667	-0.220146	-0.000146						32.3667	-0.379384	0.000616						32.3667	-0.004131	-0.004131						32.3667	-0.104336	-0.204336
32.3833	-0.220088	-8.8e-05						32.3833	-0.379619	0.000381						32.3833	-0.002664	-0.002664						32.3833	-0.103973	-0.203973
32.4	-0.21988	0.00012						32.4	-0.380044	-4.4e-05						32.4	-0.002877	-0.002877						32.4	-0.103701	-0.203701
32.4167	-0.219793	0.000207						32.4167	-0.380378	-0.000378						32.4167	-0.00355	-0.00355						32.4167	-0.103658	-0.203658
32.4333	-0.219595	0.000405						32.4333	-0.380533	-0.000533						32.4333	-0.003073	-0.003073						32.4333	-0.103586	-0.203586
32.45	-0.219317	0.000683						32.45	-0.380338	-0.000338						32.45	-0.001896	-0.001896						32.45	-0.103533	-0.203533
32.4667	-0.218984	0.001016						32.4667	-0.380374	-0.000374						32.4667	-0.000841	-0.000841						32.4667	-0.103303	-0.203303
32.4833	-0.218932	0.001068						32.4833	-0.380242	-0.000242						32.4833	-0.000381	-0.000381						32.4833	-0.102926	-0.202926
32.5	-0.2189	0.0011						32.5	-0.38016	-0.00016						32.5	-0.00014	-0.00014						32.5	-0.102499	-0.202499
32.5167	-0.218868	0.001132						32.5167	-0.380289	-0.000289						32.5167	-0.000669	-0.000669						32.5167	-0.102273	-0.202273
32.5333	-0.218876	0.001124						32.5333	-0.380737	-0.000737						32.5333	-0.000178	-0.000178						32.5333	-0.102106	-0.202106
32.55	-0.218843	0.001157						32.55	-0.381106	-0.001106						32.55	0.000822	0.000822						32.55	-0.101829	-0.201829
32.5667	-0.218871	0.001129						32.5667	-0.381404	-0.001404						32.5667	0.000873	0.000873						32.5667	-0.101492	-0.201492
32.5833	-0.21885	0.00115						32.5833	-0.381723	-0.001723						32.5833	0.000893	0.000893						32.5833	-0.101236	-0.201236
32.6	-0.21873	0.00127						32.6	-0.381981	-0.001981						32.6	-0.00012	-0.00012						32.6	-0.100766	-0.200766
32.6167	-0.218769	0.001231						32.6167	-0.381689	-0.001689						32.6167	-0.000953	-0.000953						32.6167	-0.100256	-0.200256
32.6333	-0.219068	0.000932						32.6333	-0.381487	-0.001487						32.6333	-0.000946	-0.000946						32.6333	-0.100416	-0.200416
32.65	-0.219378	0.000622						32.65	-0.381305	-0.001305						32.65	-0.000219	-0.000219						32.65	-0.100506	-0.200506
32.6667	-0.219807	0.000193						32.6667	-0.380943	-0.000943						32.6667	-0.000102	-0.000102						32.6667	-0.100436	-0.200436
32.6833	-0.220196	-0.000196						32.6833	-0.381011	-0.001011						32.6833	-0.001225	-0.001225						32.6833	-0.100296	-0.200296
32.7	-0.220386	-0.000386						32.7	-0.380969	-0.000969						32.7	-0.001448	-0.001448						32.7	-0.100116	-0.200116
32.7167	-0.220602	-0.000602						32.7167	-0.380392	-0.000392						32.7167	-0.001171	-0.001171						32.7167	-0.099863	-0.199863
32.7333	-0.220769	-0.000769						32.7333	-0.379866	0.000134						32.7333	-0.001304	-0.001304						32.7333	-0.09954	-0.19954
32.75	-0.220847	-0.000847						32.75	-0.37941	0.00059						32.75	-0.001687	-0.001687						32.75	-0.099268	-0.199268
32.7667	-0.220974	-0.000974						32.7667	-0.379194	0.000806						32.7667	-0.00204	-0.00204						32.7667	-0.099115	-0.199115
32.7833	-0.221032	-0.001032						32.7833	-0.379298	0.000702						32.7833	-0.001983	-0.001983						32.7833	-0.098983	-0.198983
32.8	-0.221109	-0.001109						32.8	-0.379321	0.000679						32.8	-0.002086	-0.002086						32.8	-0.09912	-0.19912
32.8167	-0.221227	-0.001227						32.8167	-0.379435	0.000565						32.8167	-0.001619	-0.001619						32.8167	-0.099547	-0.199547
32.8333	-0.221401	-0.001401						32.8333	-0.379688	0.000312						32.8333	-0.001306	-0.001306						32.8333	-0.099921	-0.199921
32.85	-0.221571	-0.001571						32.85	-0.37982	0.00018						32.85	-0.00114	-0.00114						32.85	-0.099777	-0.199777
32.8667	-0.221471	-0.001471						32.8667	-0.379681	0.000319						32.8667	-0.000754	-0.000754						32.8667	-0.099504	-0.199504
32.8833	-0.221242	-0.001242						32.8833	-0.379443	0.000557						32.8833	-0.000169	-0.000169						32.8833	-0.09938	-0.19938
32.9	-0.221052	-0.001052						32.9	-0.379245	0.000755						32.9	0.000667	0.000667						32.9	-0.099526	-0.199526
32.9167	-0.220892	-0.000892						32.9167	-0.379127	0.000873						32.9167	0.001023	0.001023						32.9167	-0.099382	-0.199382
32.9333	-0.220792	-0.000792						32.9333	-0.379298	0.000702						32.9333	0.000918	0.000918						32.9333	-0.099159	-0.199159
32.95	-0.22063	-0.00063						32.95	-0.379617	0.000383						32.95	0.001425	0.001425						32.95	-0.09909	-0.19909
32.9667	-0.220445	-0.000445						32.9667	-0.379942	5.8e-05						32.9667	0.001363	0.001363						32.9667	-0.098668	-0.198668
32.9833	-0.22022	-0.00022						32.9833	-0.380327	-0.000327						32.9833	0.001831	0.001831						32.9833	-0.098245	-0.198245
33	-0.219966	3.4e-05						33	-0.380462	-0.000462						33	0.002349	0.002349						33	-0.098162	-0.198162
33.0167	-0.219691	0.000309						33.0167	-0.380338	-0.000338						33.0167	0.002307	0.002307						33.0167	-0.098909	-0.198909
33.0333	-0.219646	0.000354						33.0333	-0.380263	-0.000263						33.0333	0.002484	0.002484						33.0333	-0.100427	-0.200427
33.05	-0.219641	0.000359						33.05	-0.380258	-0.000258						33.05	0.003022	0.003022						33.05	-0.101884	-0.201884
33.0667	-0.219786	0.000214						33.0667	-0.3803	-0.0003						33.0667	0.00371	0.00371						33.0667	-0.102886	-0.202886
33.0833	-0.21985	0.00015						33.0833	-0.380506	-0.000506						33.0833	0.003498	0.003498						33.0833	-0.103407	-0.203407
33.1	-0.219835	0.000165						33.1	-0.380372	-0.000372						33.1	0.003247	0.003247						33.1	-0.103419	-0.203419
33.1167	-0.219839	0.000161						33.1167	-0.380238	-0.000238						33.1167	0.002695	0.002695						33.1167	-0.1033	-0.2033
33.1333	-0.219994	6e-06						33.1333	-0.380164	-0.000164						33.1333	0.002304	0.002304						33.1333	-0.103112	-0.203112
33.15	-0.219908	9.2e-05						33.15	-0.38009	-9e-05						33.15	0.002013	0.002013						33.15	-0.102623	-0.202623
33.1667	-0.219483	0.000517						33.1667	-0.379986	1.4e-05						33.1667	0.001721	0.001721						33.1667	-0.101875	-0.201875
33.1833	-0.219035	0.000965						33.1833	-0.37995	5e-05						33.1833	0.001523	0.001523						33.1833	-0.101448	-0.201448
33.2	-0.218816	0.001184						33.2	-0.380093	-9.3e-05						33.2	0.0014	0.0014						33.2	-0.101285	-0.201285
33.2167	-0.218626	0.001374						33.2167	-0.380155	-0.000155						33.2167	0.001616	0.001616						33.2167	-0.101511	-0.201511
33.2333	-0.218446	0.001554						33.2333	-0.380147	-0.000147						33.2333	0.001632	0.001632						33.2333	-0.101738	-0.201738
33.25	-0.218487	0.001513						33.25	-0.38009	-9e-05						33.25	0.001349	0.001349						33.25	-0.101985	-0.201985
33.2667	-0.218547	0.001453						33.2667	-0.380022	-2.2e-05						33.2667	0.000925	0.000925						33.2667	-0.102212	-0.202212
33.2833	-0.218657	0.001343						33.2833	-0.379984	1.6e-05						33.2833	0.000602	0.000602						33.2833	-0.102198	-0.202198
33.3	-0.218658	0.001342						33.3	-0.379927	7.3e-05						33.3	0.000548	0.000548						33.3	-0.102095	-0.202095
33.3167	-0.218701	0.001299						33.3167	-0.379781	0.000219						33.3167	0.000489	0.000489						33.3167	-0.101773	-0.201773
33.3333	-0.218833	0.001167						33.3333	-0.379775	0.000225						33.3333	0.000352	0.000352						33.3333	-0.101232	-0.201232
33.35	-0.219054	0.000946						33.35	-0.379648	0.000352						33.35	0.000155	0.000155						33.35	-0.100182	-0.200182
33.3667	-0.219106	0.000894						33.3667	-0.379501	0.000499						33.3667	8e-06	8e-06						33.3667	-0.099051	-0.199051
[truncated: 399 more rows]

## Sheet: Figure 1G
hRetromer - GST-hSNX1 (1 - 139)								ctRetromer - GST-ctVps5 (1 - 185)
DP_X	DP_Y_normalized	DP_Y_Raw	Point		curve			DP_X	DP_Y_normalized	DP_Y_Raw	Point		curve
0.083333	-0.001507	-0.001507	0.437186	0.038609	0.047939	0.035009		0.083333	-0.150655	-0.000655	0.437186	-2.46916	0.047939	-2.5303
0.1	-0.001545	-0.001545	0.83238	0.02913	0.437186	0.034379		0.1	-0.151168	-0.001168	0.83238	-2.05911	0.437186	-2.44529
0.116667	-0.001423	-0.001423	1.23352	0.041903	0.83238	0.033283		0.116667	-0.151321	-0.001321	1.23352	-1.03434	0.83238	-2.05451
0.133333	-0.00121	-0.00121	1.6406	0.031733	1.23352	0.032214		0.133333	-0.151474	-0.001474	1.6406	-0.359687	1.23352	-1.09781
0.15	-0.001108	-0.001108	2.05363	0.018292	1.6406	0.031171		0.15	-0.151977	-0.001977	2.05363	-0.160705	1.6406	-0.371673
0.166667	-0.000936	-0.000936	2.47261	0.035846	2.05363	0.030153		0.166667	-0.15238	-0.00238	2.47261	-0.105518	2.05363	-0.14582
0.183333	-0.000784	-0.000784	2.89753	0.021794	2.47261	0.029161		0.183333	-0.152183	-0.002183	2.89753	-0.091718	2.47261	-0.073123
0.2	-0.000612	-0.000612	3.32839	0.014801	2.89753	0.028192		0.2	-0.151456	-0.001456	3.32839	-0.055102	2.89753	-0.04291
0.216667	-0.000324	-0.000324	3.76521	0.031735	3.32839	0.027246		0.216667	-0.150865	-0.000865	3.76521	-0.030113	3.32839	-0.027795
0.233333	-8.4e-05	-8.4e-05	4.20796	0.02272	3.76521	0.026324		0.233333	-0.150642	-0.000642	4.20796	0.013678	3.76521	-0.019216
0.25	0.000236	0.000236	4.65667	0.037911	4.20796	0.025423		0.25	-0.150279	-0.000279	4.65667	-0.033979	4.20796	-0.013888
0.266667	0.000406	0.000406	5.11132	0.021298	4.65667	0.024543		0.266667	-0.150476	-0.000476	5.11132	-0.004499	4.65667	-0.010347
0.283333	0.000536	0.000536			5.11132	0.023684		0.283333	-0.150674	-0.000674			5.11132	-0.007863
0.3	0.000466	0.000466						0.3	-0.150381	-0.000381
0.316667	0.000376	0.000376						0.316667	-0.149848	0.000152
0.333333	0.000558	0.000558						0.333333	-0.149195	0.000805
0.35	0.000887	0.000887						0.35	-0.148764	0.001236
0.366667	0.001126	0.001126						0.366667	-0.148013	0.001987
0.383333	0.001145	0.001145						0.383333	-0.146943	0.003057
0.4	0.001224	0.001224						0.4	-0.147102	0.002898
0.416667	0.001263	0.001263						0.416667	-0.147771	0.002229
0.433333	0.001302	0.001302						0.433333	-0.147351	0.002649
0.45	0.001281	0.001281						0.45	-0.14648	0.00352
0.466667	0.001314	0.001314						0.466667	-0.145574	0.004426
0.483333	0.001297	0.001297						0.483333	-0.145598	0.004402
0.5	0.00136	0.00136						0.5	-0.146203	0.003797
0.516667	0.001494	0.001494						0.516667	-0.146787	0.003213
0.533333	0.001377	0.001377						0.533333	-0.147281	0.002719
0.55	0.00115	0.00115						0.55	-0.148255	0.001745
0.566667	0.001057	0.001057						0.566667	-0.148976	0.001024
0.583333	0.001189	0.001189						0.583333	-0.149316	0.000684
0.6	0.0012	0.0012						0.6	-0.150306	-0.000306
0.616667	0.001011	0.001011						0.616667	-0.151085	-0.001085
0.633333	0.000973	0.000973						0.633333	-0.151695	-0.001695
0.65	0.000744	0.000744						0.65	-0.152064	-0.002064
0.666667	0.000275	0.000275						0.666667	-0.152554	-0.002554
0.683333	1.7e-05	1.7e-05						0.683333	-0.153094	-0.003094
0.7	-0.000291	-0.000291						0.7	-0.153546	-0.003546
0.716667	-0.000508	-0.000508						0.716667	-0.153389	-0.003389
0.733333	-0.000645	-0.000645						0.733333	-0.152641	-0.002641
0.75	-0.000683	-0.000683						0.75	-0.151404	-0.001404
0.766667	-0.00078	-0.00078						0.766667	-0.150936	-0.000936
0.783333	-0.000887	-0.000887						0.783333	-0.150588	-0.000588
0.8	-0.001015	-0.001015						0.8	-0.150441	-0.000441
0.816667	-0.001195	-0.001195						0.816667	-0.150221	-0.000221
0.833333	-0.001379	-0.001379						0.833333	-0.150502	-0.000502
0.85	-0.001593	-0.001593						0.85	-0.150794	-0.000794
0.866667	-0.001676	-0.001676						0.866667	-0.150935	-0.000935
0.883333	-0.00193	-0.00193						0.883333	-0.149927	7.3e-05
0.9	-0.001753	-0.001753						0.9	-0.148798	0.001202
0.916667	-0.001267	-0.001267						0.916667	-0.1481	0.0019
0.933333	-0.000776	-0.000776						0.933333	-0.148417	0.001583
0.95	-0.000513	-0.000513						0.95	-0.150328	-0.000328
0.966667	-0.000801	-0.000801						0.966667	-0.152649	-0.002649
0.983333	-0.000629	-0.000629						0.983333	-0.154599	-0.004599
1	-0.000146	-0.000146						1	-0.15516	-0.00516
1.01667	0.002326	0.002326						1.01667	-0.157891	-0.007891
1.03333	0.003288	0.003288						1.03333	-0.161252	-0.011252
1.05	0.001001	0.001001						1.05	-0.159946	-0.009946
1.06667	-0.001559	-0.001559						1.06667	-0.156484	-0.006484
1.08333	-0.002969	-0.002969						1.08333	-0.153692	-0.003692
1.1	-0.003279	-0.003279						1.1	-0.152141	-0.002141
1.11667	-0.002909	-0.002909						1.11667	-0.150319	-0.000319
1.13333	-0.002039	-0.002039						1.13333	-0.149757	0.000243
1.15	-0.001929	-0.001929						1.15	-0.150916	-0.000916
1.16667	-0.002144	-0.002144						1.16667	-0.151425	-0.001425
1.18333	-0.002603	-0.002603						1.18333	-0.150206	-0.000206
1.2	-0.003231	-0.003231						1.2	-0.148978	0.001022
1.21667	-0.00381	-0.00381						1.21667	-0.14883	0.00117
1.23333	-0.004259	-0.004259						1.23333	-0.149782	0.000218
1.25	-0.003948	-0.003948						1.25	-0.149663	0.000337
1.26667	-0.003376	-0.003376						1.26667	-0.149405	0.000595
1.28333	-0.003446	-0.003446						1.28333	-0.149367	0.000633
1.3	-0.00362	-0.00362						1.3	-0.149738	0.000262
1.31667	-0.003363	-0.003363						1.31667	-0.14943	0.00057
1.33333	-0.003247	-0.003247						1.33333	-0.149291	0.000709
1.35	-0.003051	-0.003051						1.35	-0.149183	0.000817
1.36667	-0.003125	-0.003125						1.36667	-0.149574	0.000426
1.38333	-0.003269	-0.003269						1.38333	-0.150166	-0.000166
1.4	-0.003272	-0.003272						1.4	-0.150537	-0.000537
1.41667	-0.003716	-0.003716						1.41667	-0.150528	-0.000528
1.43333	-0.004181	-0.004181						1.43333	-0.150158	-0.000158
1.45	-0.004196	-0.004196						1.45	-0.149478	0.000522
1.46667	-0.003851	-0.003851						1.46667	-0.149108	0.000892
1.48333	-0.003617	-0.003617						1.48333	-0.148929	0.001071
1.5	-0.003332	-0.003332						1.5	-0.149249	0.000751
1.51667	-0.002747	-0.002747						1.51667	-0.149529	0.000471
1.53333	-0.002297	-0.002297						1.53333	-0.149559	0.000441
1.55	-0.002	-0.002						1.55	-0.149369	0.000631
1.56667	-0.001793	-0.001793						1.56667	-0.149079	0.000921
1.58333	-0.001426	-0.001426						1.58333	-0.149268	0.000732
1.6	-0.001058	-0.001058						1.6	-0.149198	0.000802
1.61667	-0.001071	-0.001071						1.61667	-0.148608	0.001392
1.63333	-0.001384	-0.001384						1.63333	-0.148378	0.001622
1.65	-0.001569	-0.001569						1.65	-0.14828	0.00172
1.66667	-0.001476	-0.001476						1.66667	-0.147675	0.002325
1.68333	-0.001213	-0.001213						1.68333	-0.14642	0.00358
1.7	-0.000929	-0.000929						1.7	-0.145995	0.004005
1.71667	-0.000796	-0.000796						1.71667	-0.14702	0.00298
1.73333	-0.001043	-0.001043						1.73333	-0.148875	0.001125
1.75	-0.0012	-0.0012						1.75	-0.15034	-0.00034
1.76667	-0.001307	-0.001307						1.76667	-0.151259	-0.001259
1.78333	-0.001694	-0.001694						1.78333	-0.152385	-0.002385
1.8	-0.002111	-0.002111						1.8	-0.153121	-0.003121
1.81667	-0.002469	-0.002469						1.81667	-0.152986	-0.002986
1.83333	-0.002916	-0.002916						1.83333	-0.153072	-0.003072
1.85	-0.003313	-0.003313						1.85	-0.152158	-0.002158
1.86667	-0.00358	-0.00358						1.86667	-0.152584	-0.002584
1.88333	-0.003717	-0.003717						1.88333	-0.15426	-0.00426
1.9	-0.003741	-0.003741						1.9	-0.155549	-0.005549
1.91667	-0.003705	-0.003705						1.91667	-0.156008	-0.006008
1.93333	-0.003549	-0.003549						1.93333	-0.154827	-0.004827
1.95	-0.003023	-0.003023						1.95	-0.153156	-0.003156
1.96667	-0.002317	-0.002317						1.96667	-0.151995	-0.001995
1.98333	-0.001641	-0.001641						1.98333	-0.150874	-0.000874
2	-0.001214	-0.001214						2	-0.150032	-3.2e-05
2.01667	-0.001092	-0.001092						2.01667	-0.149832	0.000168
2.03333	-0.000979	-0.000979						2.03333	-0.150526	-0.000526
2.05	-0.000706	-0.000706						2.05	-0.15085	-0.00085
2.06667	-0.000213	-0.000213						2.06667	-0.150745	-0.000745
2.08333	0.00076	0.00076						2.08333	-0.150349	-0.000349
2.1	0.001743	0.001743						2.1	-0.150123	-0.000123
2.11667	0.001656	0.001656						2.11667	-0.150037	-3.7e-05
2.13333	0.001357	0.001357						2.13333	-0.150595	-0.000595
2.15	0.001241	0.001241						2.15	-0.151266	-0.001266
2.16667	0.001314	0.001314						2.16667	-0.151357	-0.001357
2.18333	0.001218	0.001218						2.18333	-0.150028	-2.8e-05
2.2	0.001362	0.001362						2.2	-0.149619	0.000381
2.21667	0.001746	0.001746						2.21667	-0.15031	-0.00031
2.23333	0.001669	0.001669						2.23333	-0.151222	-0.001222
2.25	0.00156	0.00156						2.25	-0.151726	-0.001726
2.26667	0.001568	0.001568						2.26667	-0.150502	-0.000502
2.28333	0.001426	0.001426						2.28333	-0.147919	0.002081
2.3	0.001055	0.001055						2.3	-0.147005	0.002995
2.31667	0.000613	0.000613						2.31667	-0.148151	0.001849
2.33333	0.000351	0.000351						2.33333	-0.149267	0.000733
2.35	0.000259	0.000259						2.35	-0.148994	0.001006
2.36667	0.000142	0.000142						2.36667	-0.148112	0.001888
2.38333	0.000238	0.000238						2.38333	-0.147213	0.002787
2.4	0.000475	0.000475						2.4	-0.146774	0.003226
2.41667	0.000861	0.000861						2.41667	-0.145954	0.004046
2.43333	0.001307	0.001307						2.43333	-0.146155	0.003845
2.45	0.001463	0.001463						2.45	-0.146826	0.003174
2.46667	0.001509	0.001509						2.46667	-0.147647	0.002353
2.48333	0.001667	0.001667						2.48333	-0.147487	0.002513
2.5	0.001875	0.001875						2.5	-0.147525	0.002475
2.51667	0.002183	0.002183						2.51667	-0.147564	0.002436
2.53333	0.002531	0.002531						2.53333	-0.147682	0.002318
2.55	0.002829	0.002829						2.55	-0.147041	0.002959
2.56667	0.002986	0.002986						2.56667	-0.146199	0.003801
2.58333	0.003104	0.003104						2.58333	-0.146218	0.003782
2.6	0.003072	0.003072						2.6	-0.146486	0.003514
2.61667	0.002983	0.002983						2.61667	-0.147298	0.002702
2.63333	0.003136	0.003136						2.63333	-0.148606	0.001394
2.65	0.003339	0.003339						2.65	-0.150063	-6.3e-05
2.66667	0.003492	0.003492						2.66667	-0.15099	-0.00099
2.68333	0.003435	0.003435						2.68333	-0.151607	-0.001607
2.7	0.003359	0.003359						2.7	-0.151224	-0.001224
2.71667	0.003282	0.003282						2.71667	-0.150121	-0.000121
2.73333	0.003266	0.003266						2.73333	-0.149763	0.000237
2.75	0.003388	0.003388						2.75	-0.149752	0.000248
2.76667	0.0034	0.0034						2.76667	-0.15123	-0.00123
2.78333	0.003322	0.003322						2.78333	-0.152149	-0.002149
2.8	0.003344	0.003344						2.8	-0.151758	-0.001758
2.81667	0.003377	0.003377						2.81667	-0.151167	-0.001167
2.83333	0.003189	0.003189						2.83333	-0.150745	-0.000745
2.85	0.003098	0.003098						2.85	-0.150819	-0.000819
2.86667	0.003102	0.003102						2.86667	-0.1509	-0.0009
2.88333	0.003167	0.003167						2.88333	-0.15153	-0.00153
2.9	0.003311	0.003311						2.9	-0.151641	-0.001641
2.91667	0.003166	0.003166						2.91667	-0.151542	-0.001542
2.93333	0.003271	0.003271						2.93333	-0.151442	-0.001442
2.95	0.002855	0.002855						2.95	-0.151253	-0.001253
2.96667	0.002508	0.002508						2.96667	-0.150769	-0.000769
2.98333	0.002219	0.002219						2.98333	-0.150645	-0.000645
3	0.00194	0.00194						3	-0.15103	-0.00103
3.01667	0.001871	0.001871						3.01667	-0.151115	-0.001115
3.03333	0.001911	0.001911						3.03333	-0.150951	-0.000951
3.05	0.001572	0.001572						3.05	-0.151146	-0.001146
3.06667	0.001003	0.001003						3.06667	-0.151611	-0.001611
3.08333	0.000454	0.000454						3.08333	-0.151658	-0.001658
3.1	-0.000105	-0.000105						3.1	-0.151803	-0.001803
3.11667	-0.000295	-0.000295						3.11667	-0.150899	-0.000899
3.13333	-0.000174	-0.000174						3.13333	-0.150664	-0.000664
3.15	-0.000293	-0.000293						3.15	-0.15084	-0.00084
3.16667	-0.000353	-0.000353						3.16667	-0.150675	-0.000675
3.18333	-0.000622	-0.000622						3.18333	-0.15053	-0.00053
3.2	-0.001071	-0.001071						3.2	-0.150416	-0.000416
3.21667	-0.001632	-0.001632						3.21667	-0.150625	-0.000625
3.23333	-0.001754	-0.001754						3.23333	-0.150479	-0.000479
3.25	-0.001767	-0.001767						3.25	-0.150353	-0.000353
3.26667	-0.00198	-0.00198						3.26667	-0.150327	-0.000327
3.28333	-0.002363	-0.002363						3.28333	-0.15056	-0.00056
3.3	-0.002626	-0.002626						3.3	-0.151234	-0.001234
3.31667	-0.002729	-0.002729						3.31667	-0.151858	-0.001858
3.33333	-0.002882	-0.002882						3.33333	-0.152216	-0.002216
3.35	-0.003051	-0.003051						3.35	-0.152301	-0.002301
3.36667	-0.00291	-0.00291						3.36667	-0.152286	-0.002286
3.38333	-0.002799	-0.002799						3.38333	-0.152152	-0.002152
3.4	-0.002678	-0.002678						3.4	-0.151857	-0.001857
3.41667	-0.002587	-0.002587						3.41667	-0.151223	-0.001223
3.43333	-0.002596	-0.002596						3.43333	-0.150698	-0.000698
3.45	-0.002554	-0.002554						3.45	-0.150626	-0.000626
3.46667	-0.002149	-0.002149						3.46667	-0.150678	-0.000678
3.48333	-0.001973	-0.001973						3.48333	-0.15018	-0.00018
3.5	-0.001937	-0.001937						3.5	-0.149902	9.8e-05
3.51667	-0.002021	-0.002021						3.51667	-0.149603	0.000397
3.53333	-0.001926	-0.001926						3.53333	-0.149065	0.000935
3.55	-0.00162	-0.00162						3.55	-0.148357	0.001643
3.56667	-0.001205	-0.001205						3.56667	-0.147065	0.002935
3.58333	-0.000761	-0.000761						3.58333	-0.147363	0.002637
3.6	-0.000468	-0.000468						3.6	-0.147431	0.002569
3.61667	-0.000274	-0.000274						3.61667	-0.1471	0.0029
3.63333	-7.1e-05	-7.1e-05						3.63333	-0.147198	0.002802
3.65	0.000153	0.000153						3.65	-0.147566	0.002434
3.66667	0.000167	0.000167						3.66667	-0.148014	0.001986
3.68333	-7.9e-05	-7.9e-05						3.68333	-0.148171	0.001829
3.7	-0.000133	-0.000133						3.7	-0.148126	0.001874
3.71667	-9.6e-05	-9.6e-05						3.71667	-0.14807	0.00193
3.73333	-0.00014	-0.00014						3.73333	-0.148515	0.001485
3.75	-0.000303	-0.000303						3.75	-0.1496	0.0004
3.76667	3.3e-05	3.3e-05						3.76667	-0.150594	-0.000594
3.78333	0.00021	0.00021						3.78333	-0.150959	-0.000959
3.8	0.000766	0.000766						3.8	-0.150944	-0.000944
3.81667	0.001359	0.001359						3.81667	-0.150819	-0.000819
3.83333	0.001685	0.001685						3.83333	-0.15063	-0.00063
3.85	0.00217	0.00217						3.85	-0.150422	-0.000422
3.86667	0.002445	0.002445						3.86667	-0.150014	-1.4e-05
3.88333	0.002751	0.002751						3.88333	-0.149845	0.000155
3.9	0.003056	0.003056						3.9	-0.149957	4.3e-05
3.91667	0.003602	0.003602						3.91667	-0.149389	0.000611
3.93333	0.005095	0.005095						3.93333	-0.148966	0.001034
3.95	0.006375	0.006375						3.95	-0.148886	0.001114
3.96667	0.007485	0.007485						3.96667	-0.146325	0.003675
3.98333	0.007914	0.007914						3.98333	-0.143815	0.006185
4	0.007404	0.007404						4	-0.143175	0.006825
4.01667	0.005824	0.005824						4.01667	-0.146274	0.003726
4.03333	0.005143	0.005143						4.03333	-0.153864	-0.003864
4.05	0.002581	0.002581						4.05	-0.171794	-0.021794
4.06667	-0.008412	-0.008412						4.06667	-0.202384	-0.052384
4.08333	-0.028185	-0.028185						4.08333	-0.236633	-0.086633
4.1	-0.045147	-0.045147						4.1	-0.271983	-0.121983
4.11667	-0.06058	-0.06058						4.11667	-0.299402	-0.149402
4.13333	-0.064633	-0.064633						4.13333	-0.324742	-0.174742
4.15	-0.063535	-0.063535						4.15	-0.338251	-0.188251
4.16667	-0.058264	-0.058264						4.16667	-0.348766	-0.198766
4.18333	-0.044651	-0.044651						4.18333	-0.352078	-0.202078
4.2	-0.028248	-0.028248						4.2	-0.340389	-0.190389
4.21667	-0.012106	-0.012106						4.21667	-0.325241	-0.175241
4.23333	-0.006393	-0.006393						4.23333	-0.308513	-0.158513
4.25	-0.00393	-0.00393						4.25	-0.289904	-0.139904
4.26667	-0.003757	-0.003757						4.26667	-0.266706	-0.116706
4.28333	-0.002934	-0.002934						4.28333	-0.245527	-0.095527
4.3	-0.000838	-0.000838						4.3	-0.229063	-0.079063
4.31667	0.001258	0.001258						4.31667	-0.223199	-0.073199
4.33333	0.002604	0.002604						4.33333	-0.214256	-0.064256
4.35	0.00308	0.00308						4.35	-0.197742	-0.047742
4.36667	0.003436	0.003436						4.36667	-0.193348	-0.043348
4.38333	0.003391	0.003391						4.38333	-0.192075	-0.042075
4.4	0.003647	0.003647						4.4	-0.188231	-0.038231
4.41667	0.004393	0.004393						4.41667	-0.183286	-0.033286
4.43333	0.00539	0.00539						4.43333	-0.179629	-0.029629
4.45	0.005196	0.005196						4.45	-0.175963	-0.025963
4.46667	0.003903	0.003903						4.46667	-0.173616	-0.023616
4.48333	0.00313	0.00313						4.48333	-0.171669	-0.021669
4.5	0.003227	0.003227						4.5	-0.169603	-0.019603
4.51667	0.003024	0.003024						4.51667	-0.168446	-0.018446
4.53333	0.002287	0.002287						4.53333	-0.167052	-0.017052
4.55	0.001432	0.001432						4.55	-0.165095	-0.015095
4.56667	0.000156	0.000156						4.56667	-0.162958	-0.012958
4.58333	-0.000799	-0.000799						4.58333	-0.160451	-0.010451
4.6	-0.001365	-0.001365						4.6	-0.158274	-0.008274
4.61667	-0.00195	-0.00195						4.61667	-0.157157	-0.007157
4.63333	-0.002565	-0.002565						4.63333	-0.156119	-0.006119
4.65	-0.003622	-0.003622						4.65	-0.154548	-0.004548
4.66667	-0.004131	-0.004131						4.66667	-0.152753	-0.002753
4.68333	-0.003991	-0.003991						4.68333	-0.151218	-0.001218
4.7	-0.0041	-0.0041						4.7	-0.150713	-0.000713
4.71667	-0.00382	-0.00382						4.71667	-0.150967	-0.000967
4.73333	-0.003809	-0.003809						4.73333	-0.150772	-0.000772
4.75	-0.003418	-0.003418						4.75	-0.150627	-0.000627
4.76667	-0.002985	-0.002985						4.76667	-0.15034	-0.00034
4.78333	-0.002649	-0.002649						4.78333	-0.149729	0.000271
4.8	-0.002694	-0.002694						4.8	-0.148368	0.001632
4.81667	-0.002579	-0.002579						4.81667	-0.148287	0.001713
4.83333	-0.002634	-0.002634						4.83333	-0.148656	0.001344
4.85	-0.002528	-0.002528						4.85	-0.148555	0.001445
4.86667	-0.002153	-0.002153						4.86667	-0.148544	0.001456
4.88333	-0.001868	-0.001868						4.88333	-0.148633	0.001367
4.9	-0.00198	-0.00198						4.9	-0.148878	0.001122
4.91667	-0.001592	-0.001592						4.91667	-0.149364	0.000636
4.93333	-0.001384	-0.001384						4.93333	-0.14985	0.00015
4.95	-0.001295	-0.001295						4.95	-0.150426	-0.000426
4.96667	-0.001477	-0.001477						4.96667	-0.150751	-0.000751
4.98333	-0.001469	-0.001469						4.98333	-0.150757	-0.000757
5	-0.00135	-0.00135						5	-0.150503	-0.000503
5.01667	-0.001281	-0.001281						5.01667	-0.150488	-0.000488
5.03333	-0.001331	-0.001331						5.03333	-0.150323	-0.000323
5.05	-0.001722	-0.001722						5.05	-0.150038	-3.8e-05
5.06667	-0.001382	-0.001382						5.06667	-0.149673	0.000327
5.08333	-0.001113	-0.001113						5.08333	-0.148997	0.001003
5.1	-0.000754	-0.000754						5.1	-0.148252	0.001748
5.11667	-0.000434	-0.000434						5.11667	-0.147807	0.002193
5.13333	-0.000357	-0.000357						5.13333	-0.147493	0.002507
5.15	-0.000396	-0.000396						5.15	-0.14731	0.00269
5.16667	-0.000185	-0.000185						5.16667	-0.147266	0.002734
5.18333	0.000127	0.000127						5.18333	-0.147242	0.002758
5.2	0.000198	0.000198						5.2	-0.146809	0.003191
5.21667	0.00016	0.00016						5.21667	-0.146335	0.003665
5.23333	0.000391	0.000391						5.23333	-0.145812	0.004188
5.25	0.000461	0.000461						5.25	-0.14485	0.00515
5.26667	0.000451	0.000451						5.26667	-0.144311	0.005689
5.28333	0.000731	0.000731						5.28333	-0.143471	0.006529
5.3	0.000901	0.000901						5.3	-0.143841	0.006159
5.31667	0.00097	0.00097						5.31667	-0.144262	0.005738
5.33333	0.00089	0.00089						5.33333	-0.144262	0.005738
5.35	0.00081	0.00081						5.35	-0.144133	0.005867
5.36667	0.000668	0.000668						5.36667	-0.144215	0.005785
5.38333	0.000449	0.000449						5.38333	-0.144632	0.005368
5.4	0.00035	0.00035						5.4	-0.145119	0.004881
5.41667	0.000251	0.000251						5.41667	-0.145785	0.004215
5.43333	0.000262	0.000262						5.43333	-0.146432	0.003568
5.45	0.000323	0.000323						5.45	-0.146819	0.003181
5.46667	0.000444	0.000444						5.46667	-0.147066	0.002934
5.48333	0.000523	0.000523						5.48333	-0.147243	0.002757
5.5	0.000462	0.000462						5.5	-0.147479	0.002521
5.51667	0.000311	0.000311						5.51667	-0.148015	0.001985
5.53333	0.000311	0.000311						5.53333	-0.148	0.002
5.55	0.00054	0.00054						5.55	-0.148086	0.001914
5.56667	0.000669	0.000669						5.56667	-0.148262	0.001738
5.58333	0.000719	0.000719						5.58333	-0.148427	0.001573
5.6	0.000908	0.000908						5.6	-0.148633	0.001367
5.61667	0.000898	0.000898						5.61667	-0.148719	0.001281
5.63333	0.000858	0.000858						5.63333	-0.148975	0.001025
5.65	0.000748	0.000748						5.65	-0.149612	0.000388
5.66667	0.000638	0.000638						5.66667	-0.150179	-0.000179
5.68333	0.000388	0.000388						5.68333	-0.150336	-0.000336
5.7	0.000298	0.000298						5.7	-0.150383	-0.000383
5.71667	0.000228	0.000228						5.71667	-0.15013	-0.00013
5.73333	0.000343	0.000343						5.73333	-0.149706	0.000294
5.75	0.00042	0.00042						5.75	-0.149397	0.000603
5.76667	0.000438	0.000438						5.76667	-0.149557	0.000443
5.78333	0.000285	0.000285						5.78333	-0.149788	0.000212
5.8	-7.8e-05	-7.8e-05						5.8	-0.149588	0.000412
5.81667	-0.000341	-0.000341						5.81667	-0.149279	0.000721
5.83333	-0.000544	-0.000544						5.83333	-0.149459	0.000541
5.85	-0.000601	-0.000601						5.85	-0.149938	6.2e-05
5.86667	-0.000543	-0.000543						5.86667	-0.150394	-0.000394
5.88333	-0.000606	-0.000606						5.88333	-0.150571	-0.000571
5.9	-0.000699	-0.000699						5.9	-0.150688	-0.000688
5.91667	-0.000681	-0.000681						5.91667	-0.150874	-0.000874
5.93333	-0.000694	-0.000694						5.93333	-0.150861	-0.000861
5.95	-0.000447	-0.000447						5.95	-0.150968	-0.000968
5.96667	-0.000342	-0.000342						5.96667	-0.151389	-0.001389
5.98333	-5.9e-05	-5.9e-05						5.98333	-0.151375	-0.001375
6	8.4e-05	8.4e-05						6	-0.15179	-0.00179
6.01667	0.000218	0.000218						6.01667	-0.152015	-0.002015
6.03333	0.000351	0.000351						6.03333	-0.15165	-0.00165
6.05	0.000405	0.000405						6.05	-0.151735	-0.001735
6.06667	0.000208	0.000208						6.06667	-0.15169	-0.00169
6.08333	0.000267	0.000267						6.08333	-0.152027	-0.002027
6.1	0.000245	0.000245						6.1	-0.152112	-0.002112
6.11667	0.000473	0.000473						6.11667	-0.152157	-0.002157
6.13333	0.000931	0.000931						6.13333	-0.152472	-0.002472
6.15	0.001188	0.001188						6.15	-0.152297	-0.002297
6.16667	0.001466	0.001466						6.16667	-0.151972	-0.001972
6.18333	0.001404	0.001404						6.18333	-0.151607	-0.001607
6.2	0.001283	0.001283						6.2	-0.151302	-0.001302
6.21667	0.001389	0.001389						6.21667	-0.151028	-0.001028
6.23333	0.001375	0.001375						6.23333	-0.151067	-0.001067
6.25	0.001291	0.001291						6.25	-0.150685	-0.000685
6.26667	0.001047	0.001047						6.26667	-0.150443	-0.000443
6.28333	0.000763	0.000763						6.28333	-0.150021	-2.1e-05
6.3	0.000389	0.000389						6.3	-0.149689	0.000311
6.31667	0.000275	0.000275						6.31667	-0.149307	0.000693
6.33333	0.00024	0.00024						6.33333	-0.148964	0.001036
6.35	0.000199	0.000199						6.35	-0.148851	0.001149
6.36667	0.000177	0.000177						6.36667	-0.148628	0.001372
6.38333	7.6e-05	7.6e-05						6.38333	-0.148405	0.001595
6.4	-7.6e-05	-7.6e-05						6.4	-0.148412	0.001588
6.41667	-0.000388	-0.000388						6.41667	-0.148249	0.001751
6.43333	-0.000409	-0.000409						6.43333	-0.147986	0.002014
6.45	-0.000543	-0.000543						6.45	-0.147747	0.002253
6.46667	-0.000782	-0.000782						6.46667	-0.147412	0.002588
6.48333	-0.000882	-0.000882						6.48333	-0.146957	0.003043
6.5	-0.000952	-0.000952						6.5	-0.146942	0.003058
6.51667	-0.001061	-0.001061						6.51667	-0.147307	0.002693
6.53333	-0.001041	-0.001041						6.53333	-0.147832	0.002168
6.55	-0.00098	-0.00098						6.55	-0.148477	0.001523
6.56667	-0.001007	-0.001007						6.56667	-0.14895	0.00105
6.58333	-0.001041	-0.001041						6.58333	-0.149095	0.000905
6.6	-0.000854	-0.000854						6.6	-0.14905	0.00095
6.61667	-0.000528	-0.000528						6.61667	-0.149166	0.000834
6.63333	-0.000141	-0.000141						6.63333	-0.150011	-1.1e-05
6.65	9.6e-05	9.6e-05						6.65	-0.151216	-0.001216
6.66667	0.000222	0.000222						6.66667	-0.151982	-0.001982
6.68333	0.0003	0.0003						6.68333	-0.151647	-0.001647
6.7	0.000404	0.000404						6.7	-0.151363	-0.001363
6.71667	0.000617	0.000617						6.71667	-0.151179	-0.001179
6.73333	0.000911	0.000911						6.73333	-0.151194	-0.001194
6.75	0.001344	0.001344						6.75	-0.15064	-0.00064
6.76667	0.001507	0.001507						6.76667	-0.150186	-0.000186
6.78333	0.001611	0.001611						6.78333	-0.150212	-0.000212
6.8	0.001765	0.001765						6.8	-0.150687	-0.000687
6.81667	0.002133	0.002133						6.81667	-0.150859	-0.000859
6.83333	0.002501	0.002501						6.83333	-0.150752	-0.000752
6.85	0.002819	0.002819						6.85	-0.151204	-0.001204
6.86667	0.003077	0.003077						6.86667	-0.150467	-0.000467
6.88333	0.003535	0.003535						6.88333	-0.149809	0.000191
6.9	0.003654	0.003654						6.9	-0.150002	-2e-06
6.91667	0.003662	0.003662						6.91667	-0.149754	0.000246
6.93333	0.004096	0.004096						6.93333	-0.150593	-0.000593
6.95	0.004638	0.004638						6.95	-0.151924	-0.001924
6.96667	0.004929	0.004929						6.96667	-0.152855	-0.002855
6.98333	0.005651	0.005651						6.98333	-0.154106	-0.004106
7	0.006453	0.006453						7	-0.156447	-0.006447
7.01667	0.004115	0.004115						7.01667	-0.154458	-0.004458
7.03333	0.003047	0.003047						7.03333	-0.154369	-0.004369
7.05	0.000238	0.000238						7.05	-0.163185	-0.013185
7.06667	-0.011371	-0.011371						7.06667	-0.180654	-0.030654
7.08333	-0.03314	-0.03314						7.08333	-0.202863	-0.052863
7.1	-0.047379	-0.047379						7.1	-0.227122	-0.077122
7.11667	-0.058807	-0.058807						7.11667	-0.255432	-0.105432
7.13333	-0.062746	-0.062746						7.13333	-0.275071	-0.125071
7.15	-0.062415	-0.062415						7.15	-0.28618	-0.13618
7.16667	-0.058827	-0.058827						7.16667	-0.294191	-0.144191
7.18333	-0.049015	-0.049015						7.18333	-0.302908	-0.152908
7.2	-0.035334	-0.035334						7.2	-0.302814	-0.152814
7.21667	-0.017062	-0.017062						7.21667	-0.29456	-0.14456
7.23333	-0.014081	-0.014081						7.23333	-0.279536	-0.129536
7.25	-0.01459	-0.01459						7.25	-0.261362	-0.111362
7.26667	-0.013348	-0.013348						7.26667	-0.246319	-0.096319
7.28333	-0.011706	-0.011706						7.28333	-0.235676	-0.085676
7.3	-0.008873	-0.008873						7.3	-0.227148	-0.077148
7.31667	-0.005879	-0.005879						7.31667	-0.21491	-0.06491
7.33333	-0.003945	-0.003945						7.33333	-0.204822	-0.054822
7.35	-0.001531	-0.001531						7.35	-0.197204	-0.047204
7.36667	0.000913	0.000913						7.36667	-0.192676	-0.042676
7.38333	0.002727	0.002727						7.38333	-0.188728	-0.038728
7.4	0.003291	0.003291						7.4	-0.18524	-0.03524
7.41667	0.002907	0.002907						7.41667	-0.181456	-0.031456
7.43333	0.002343	0.002343						7.43333	-0.178023	-0.028023
7.45	0.00206	0.00206						7.45	-0.17558	-0.02558
7.46667	0.001966	0.001966						7.46667	-0.172137	-0.022137
7.48333	0.002672	0.002672						7.48333	-0.169014	-0.019014
7.5	0.002839	0.002839						7.5	-0.16687	-0.01687
7.51667	0.002785	0.002785						7.51667	-0.164947	-0.014947
7.53333	0.002212	0.002212						7.53333	-0.163026	-0.013026
7.55	0.00126	0.00126						7.55	-0.160557	-0.010557
7.56667	0.000329	0.000329						7.56667	-0.158187	-0.008187
7.58333	-0.000632	-0.000632						7.58333	-0.157578	-0.007578
7.6	-0.001474	-0.001474						7.6	-0.157298	-0.007298
7.61667	-0.002305	-0.002305						7.61667	-0.156058	-0.006058
7.63333	-0.003046	-0.003046						7.63333	-0.154479	-0.004479
7.65	-0.00358	-0.00358						7.65	-0.15394	-0.00394
7.66667	-0.003902	-0.003902						7.66667	-0.153393	-0.003393
7.68333	-0.004063	-0.004063						7.68333	-0.152646	-0.002646
7.7	-0.003995	-0.003995						7.7	-0.152489	-0.002489
7.71667	-0.003696	-0.003696						7.71667	-0.152011	-0.002011
7.73333	-0.003328	-0.003328						7.73333	-0.151894	-0.001894
7.75	-0.00342	-0.00342						7.75	-0.151657	-0.001657
7.76667	-0.003503	-0.003503						7.76667	-0.15111	-0.00111
7.78333	-0.003336	-0.003336						7.78333	-0.151154	-0.001154
7.8	-0.00287	-0.00287						7.8	-0.151479	-0.001479
7.81667	-0.001864	-0.001864						7.81667	-0.151173	-0.001173
7.83333	-0.001008	-0.001008						7.83333	-0.150827	-0.000827
7.85	-0.000512	-0.000512						7.85	-0.150401	-0.000401
7.86667	0.000284	0.000284						7.86667	-0.150115	-0.000115
7.88333	0.001304	0.001304						7.88333	-0.150279	-0.000279
7.9	0.002322	0.002322						7.9	-0.149903	9.7e-05
7.91667	0.00348	0.00348						7.91667	-0.149838	0.000162
7.93333	0.004438	0.004438						7.93333	-0.150282	-0.000282
7.95	0.004716	0.004716						7.95	-0.151016	-0.001016
7.96667	0.004734	0.004734						7.96667	-0.151571	-0.001571
7.98333	0.004912	0.004912						7.98333	-0.151655	-0.001655
8	0.005052	0.005052						8	-0.151659	-0.001659
8.01667	0.005256	0.005256						8.01667	-0.151703	-0.001703
8.03333	0.005459	0.005459						8.03333	-0.151566	-0.001566
8.05	0.005223	0.005223						8.05	-0.151609	-0.001609
8.06667	0.005117	0.005117						8.06667	-0.151873	-0.001873
8.08333	0.004571	0.004571						8.08333	-0.152006	-0.002006
8.1	0.003615	0.003615						8.1	-0.151429	-0.001429
8.11667	0.002679	0.002679						8.11667	-0.151033	-0.001033
8.13333	0.002023	0.002023						8.13333	-0.150924	-0.000924
8.15	0.001616	0.001616						8.15	-0.151024	-0.001024
8.16667	0.001518	0.001518						8.16667	-0.151305	-0.001305
8.18333	0.000961	0.000961						8.18333	-0.151175	-0.001175
8.2	0.001023	0.001023						8.2	-0.151236	-0.001236
8.21667	0.000806	0.000806						8.21667	-0.151396	-0.001396
8.23333	0.000338	0.000338						8.23333	-0.151527	-0.001527
8.25	-0.000111	-0.000111						8.25	-0.151242	-0.001242
8.26667	-0.000696	-0.000696						8.26667	-0.150653	-0.000653
8.28333	-0.00099	-0.00099						8.28333	-0.150004	-4e-06
8.3	-0.001124	-0.001124						8.3	-0.149344	0.000656
8.31667	-0.001258	-0.001258						8.31667	-0.148775	0.001225
8.33333	-0.001243	-0.001243						8.33333	-0.148326	0.001674
8.35	-0.000647	-0.000647						8.35	-0.147997	0.002003
8.36667	-2.1e-05	-2.1e-05						8.36667	-0.147921	0.002079
8.38333	0.00065	0.00065						8.38333	-0.147972	0.002028
8.4	0.001311	0.001311						8.4	-0.148143	0.001857
8.41667	0.001672	0.001672						8.41667	-0.148634	0.001366
8.43333	0.001703	0.001703						8.43333	-0.149085	0.000915
8.45	0.001684	0.001684						8.45	-0.149476	0.000524
8.46667	0.001385	0.001385						8.46667	-0.149597	0.000403
8.48333	0.001154	0.001154						8.48333	-0.149555	0.000445
8.5	0.000792	0.000792						8.5	-0.149444	0.000556
8.51667	0.000709	0.000709						8.51667	-0.149262	0.000738
8.53333	0.000477	0.000477						8.53333	-0.14901	0.00099
8.55	3.4e-05	3.4e-05						8.55	-0.148759	0.001241
8.56667	-0.000198	-0.000198						8.56667	-0.148897	0.001103
8.58333	-0.000451	-0.000451						8.58333	-0.148856	0.001144
8.6	-0.000439	-0.000439						8.6	-0.148974	0.001026
8.61667	-0.000401	-0.000401						8.61667	-0.148974	0.001026
8.63333	-0.000813	-0.000813						8.63333	-0.149073	0.000927
8.65	-0.001255	-0.001255						8.65	-0.149262	0.000738
8.66667	-0.001697	-0.001697						8.66667	-0.149191	0.000809
8.68333	-0.002119	-0.002119						8.68333	-0.14925	0.00075
8.7	-0.002341	-0.002341						8.7	-0.149489	0.000511
8.71667	-0.002743	-0.002743						8.71667	-0.149668	0.000332
8.73333	-0.002525	-0.002525						8.73333	-0.149659	0.000341
8.75	-0.001918	-0.001918						8.75	-0.149577	0.000423
8.76667	-0.00118	-0.00118						8.76667	-0.149846	0.000154
8.78333	-0.000662	-0.000662						8.78333	-0.149884	0.000116
8.8	-0.000224	-0.000224						8.8	-0.149942	5.8e-05
8.81667	0.000413	0.000413						8.81667	-0.150111	-0.000111
8.83333	0.000601	0.000601						8.83333	-0.150169	-0.000169
8.85	0.000551	0.000551						8.85	-0.150218	-0.000218
8.86667	0.000231	0.000231						8.86667	-0.150128	-0.000128
8.88333	0.000401	0.000401						8.88333	-0.149857	0.000143
8.9	0.000842	0.000842						8.9	-0.149767	0.000233
8.91667	0.000732	0.000732						8.91667	-0.149866	0.000134
8.93333	0.000762	0.000762						8.93333	-0.150076	-7.6e-05
8.95	0.000683	0.000683						8.95	-0.150355	-0.000355
8.96667	0.000421	0.000421						8.96667	-0.150649	-0.000649
8.98333	0.000197	0.000197						8.98333	-0.151081	-0.001081
9	-0.000246	-0.000246						9	-0.151924	-0.001924
9.01667	-0.000439	-0.000439						9.01667	-0.152496	-0.002496
9.03333	-0.000443	-0.000443						9.03333	-0.152509	-0.002509
9.05	-0.000886	-0.000886						9.05	-0.152221	-0.002221
9.06667	-0.00123	-0.00123						9.06667	-0.151913	-0.001913
9.08333	-0.001387	-0.001387						9.08333	-0.151428	-0.001428
9.1	-0.001232	-0.001232						9.1	-0.150799	-0.000799
9.11667	-0.001267	-0.001267						9.11667	-0.150751	-0.000751
9.13333	-0.001572	-0.001572						9.13333	-0.150742	-0.000742
9.15	-0.001547	-0.001547						9.15	-0.151363	-0.001363
9.16667	-0.001442	-0.001442						9.16667	-0.152034	-0.002034
9.18333	-0.001057	-0.001057						9.18333	-0.152356	-0.002356
9.2	-0.000884	-0.000884						9.2	-0.151307	-0.001307
9.21667	-0.00071	-0.00071						9.21667	-0.150293	-0.000293
9.23333	-0.000515	-0.000515						9.23333	-0.149529	0.000471
9.25	-0.000481	-0.000481						9.25	-0.149166	0.000834
9.26667	-0.000547	-0.000547						9.26667	-0.148872	0.001128
9.28333	-0.000823	-0.000823						9.28333	-0.149469	0.000531
9.3	-0.000669	-0.000669						9.3	-0.149976	2.4e-05
9.31667	-0.000484	-0.000484						9.31667	-0.150052	-5.2e-05
9.33333	-0.000421	-0.000421						9.33333	-0.149785	0.000215
9.35	-0.000368	-0.000368						9.35	-0.149349	0.000651
9.36667	-0.000224	-0.000224						9.36667	-0.149434	0.000566
9.38333	-0.000191	-0.000191						9.38333	-0.149829	0.000171
9.4	3e-06	3e-06						9.4	-0.150613	-0.000613
9.41667	-3.4e-05	-3.4e-05						9.41667	-0.151428	-0.001428
9.43333	-0.000201	-0.000201						9.43333	-0.151422	-0.001422
9.45	-0.000417	-0.000417						9.45	-0.150707	-0.000707
9.46667	-0.000469	-0.000469						9.46667	-0.150642	-0.000642
9.48333	-0.000492	-0.000492						9.48333	-0.151288	-0.001288
9.5	-0.000485	-0.000485						9.5	-0.151493	-0.001493
9.51667	-0.000168	-0.000168						9.51667	-0.151368	-0.001368
9.53333	6.9e-05	6.9e-05						9.53333	-0.150904	-0.000904
9.55	-4.3e-05	-4.3e-05						9.55	-0.151019	-0.001019
9.56667	4.2e-05	4.2e-05						9.56667	-0.15084	-0.00084
9.58333	-0.0001	-0.0001						9.58333	-0.150435	-0.000435
9.6	-7.2e-05	-7.2e-05						9.6	-0.149779	0.000221
9.61667	0.000157	0.000157						9.61667	-0.149314	0.000686
9.63333	0.000365	0.000365						9.63333	-0.148238	0.001762
9.65	0.000803	0.000803						9.65	-0.147463	0.002537
9.66667	0.001252	0.001252						9.66667	-0.147587	0.002413
9.68333	0.001508	0.001508						9.68333	-0.147538	0.002462
9.7	0.001635	0.001635						9.7	-0.147489	0.002511
9.71667	0.001801	0.001801						9.71667	-0.147379	0.002621
9.73333	0.001758	0.001758						9.73333	-0.14748	0.00252
9.75	0.001984	0.001984						9.75	-0.147801	0.002199
9.76667	0.00242	0.00242						9.76667	-0.148001	0.001999
9.78333	0.002857	0.002857						9.78333	-0.147952	0.002048
9.8	0.003023	0.003023						9.8	-0.147753	0.002247
9.81667	0.003313	0.003313						9.81667	-0.14764	0.00236
9.83333	0.003373	0.003373						9.83333	-0.147756	0.002244
9.85	0.003423	0.003423						9.85	-0.148192	0.001808
9.86667	0.003493	0.003493						9.86667	-0.148698	0.001302
9.88333	0.003622	0.003622						9.88333	-0.149123	0.000877
9.9	0.003792	0.003792						9.9	-0.149389	0.000611
9.91667	0.004282	0.004282						9.91667	-0.149355	0.000645
9.93333	0.004704	0.004704						9.93333	-0.149831	0.000169
9.95	0.004686	0.004686						9.95	-0.150343	-0.000343
9.96667	0.005068	0.005068						9.96667	-0.150736	-0.000736
9.98333	0.005569	0.005569						9.98333	-0.150698	-0.000698
10	0.005291	0.005291						10	-0.15144	-0.00144
10.0167	0.006423	0.006423						10.0167	-0.152003	-0.002003
10.0333	0.003885	0.003885						10.0333	-0.156665	-0.006665
10.05	0.000224	0.000224						10.05	-0.165289	-0.015289
10.0667	-0.00741	-0.00741						10.0667	-0.173133	-0.023133
10.0833	-0.021784	-0.021784						10.0833	-0.188597	-0.038597
10.1	-0.045188	-0.045188						10.1	-0.199702	-0.049702
10.1167	-0.060542	-0.060542						10.1167	-0.208666	-0.058666
10.1333	-0.063027	-0.063027						10.1333	-0.223971	-0.073971
10.15	-0.063421	-0.063421						10.15	-0.233255	-0.083255
10.1667	-0.060187	-0.060187						10.1667	-0.238246	-0.088246
10.1833	-0.049111	-0.049111						10.1833	-0.238238	-0.088238
10.2	-0.034775	-0.034775						10.2	-0.23813	-0.08813
10.2167	-0.023668	-0.023668						10.2167	-0.236102	-0.086102
10.2333	-0.017732	-0.017732						10.2333	-0.226925	-0.076925
10.25	-0.017666	-0.017666						10.25	-0.213567	-0.063567
10.2667	-0.01733	-0.01733						10.2667	-0.206389	-0.056389
10.2833	-0.015883	-0.015883						10.2833	-0.199427	-0.049427
10.3	-0.012934	-0.012934						10.3	-0.192952	-0.042952
10.3167	-0.009634	-0.009634						10.3167	-0.188388	-0.038388
10.3333	-0.007734	-0.007734						10.3333	-0.185164	-0.035164
10.35	-0.005345	-0.005345						10.35	-0.18232	-0.03232
10.3667	-0.001875	-0.001875						10.3667	-0.178996	-0.028996
10.3833	0.000774	0.000774						10.3833	-0.175772	-0.025772
10.4	0.002536	0.002536						10.4	-0.172967	-0.022967
10.4167	0.003165	0.003165						10.4167	-0.16926	-0.01926
10.4333	0.003595	0.003595						10.4333	-0.166304	-0.016304
10.45	0.003834	0.003834						10.45	-0.164439	-0.014439
10.4667	0.004604	0.004604						10.4667	-0.162113	-0.012113
10.4833	0.006114	0.006114						10.4833	-0.159798	-0.009798
10.5	0.005783	0.005783						10.5	-0.157672	-0.007672
10.5167	0.005833	0.005833						10.5167	-0.155857	-0.005857
10.5333	0.005958	0.005958						10.5333	-0.153666	-0.003666
10.55	0.005932	0.005932						10.55	-0.151096	-0.001096
10.5667	0.005807	0.005807						10.5667	-0.149526	0.000474
10.5833	0.005492	0.005492						10.5833	-0.149506	0.000494
10.6	0.004966	0.004966						10.6	-0.149796	0.000204
10.6167	0.004551	0.004551						10.6167	-0.149606	0.000394
10.6333	0.003895	0.003895						10.6333	-0.148906	0.001094
10.65	0.003415	0.003415						10.65	-0.148226	0.001774
10.6667	0.003043	0.003043						10.6667	-0.147763	0.002237
10.6833	0.002831	0.002831						10.6833	-0.147539	0.002461
10.7	0.002528	0.002528						10.7	-0.147776	0.002224
10.7167	0.002076	0.002076						10.7167	-0.147963	0.002037
10.7333	0.001423	0.001423						10.7333	-0.14791	0.00209
10.75	0.000771	0.000771						10.75	-0.147927	0.002073
10.7667	0.000284	0.000284						10.7667	-0.148082	0.001918
10.7833	-0.000115	-0.000115						10.7833	-0.148241	0.001759
10.8	-2.3e-05	-2.3e-05						10.8	-0.148811	0.001189
10.8167	0.000138	0.000138						10.8167	-0.149161	0.000839
10.8333	0.00037	0.00037						10.8333	-0.149311	0.000689
10.85	0.000541	0.000541						10.85	-0.149291	0.000709
10.8667	0.000523	0.000523						10.8667	-0.14895	0.00105
10.8833	0.000321	0.000321						10.8833	-0.148667	0.001333
10.9	-1.5e-05	-1.5e-05						10.9	-0.148536	0.001464
10.9167	-0.00043	-0.00043						10.9167	-0.148436	0.001564
10.9333	-0.000856	-0.000856						10.9333	-0.148375	0.001625
10.95	-0.001251	-0.001251						10.95	-0.148495	0.001505
10.9667	-0.001897	-0.001897						10.9667	-0.148154	0.001846
10.9833	-0.002443	-0.002443						10.9833	-0.147803	0.002197
11	-0.002717	-0.002717						11	-0.147623	0.002377
11.0167	-0.003028	-0.003028						11.0167	-0.147658	0.002342
11.0333	-0.00339	-0.00339						11.0333	-0.147873	0.002127
11.05	-0.003461	-0.003461						11.05	-0.147868	0.002132
11.0667	-0.002913	-0.002913						11.0667	-0.147753	0.002247
11.0833	-0.002494	-0.002494						11.0833	-0.148007	0.001993
11.1	-0.002226	-0.002226						11.1	-0.148242	0.001758
11.1167	-0.002329	-0.002329						11.1167	-0.148437	0.001563
11.1333	-0.002165	-0.002165						11.1333	-0.148739	0.001261
11.15	-0.002072	-0.002072						11.15	-0.149217	0.000783
11.1667	-0.002288	-0.002288						11.1667	-0.149765	0.000235
11.1833	-0.002364	-0.002364						11.1833	-0.150293	-0.000293
11.2	-0.002191	-0.002191						11.2	-0.150841	-0.000841
11.2167	-0.001937	-0.001937						11.2167	-0.150848	-0.000848
11.2333	-0.001603	-0.001603						11.2333	-0.150556	-0.000556
11.25	-0.001495	-0.001495						11.25	-0.150543	-0.000543
11.2667	-0.001172	-0.001172						11.2667	-0.15074	-0.00074
11.2833	-0.000889	-0.000889						11.2833	-0.150986	-0.000986
11.3	-0.000446	-0.000446						11.3	-0.151452	-0.001452
11.3167	6.7e-05	6.7e-05						11.3167	-0.151819	-0.001819
11.3333	0.00054	0.00054						11.3333	-0.152155	-0.002155
11.35	0.000903	0.000903						11.35	-0.152201	-0.002201
11.3667	0.001064	0.001064						11.3667	-0.152431	-0.002431
11.3833	0.000833	0.000833						11.3833	-0.152656	-0.002656
11.4	0.000433	0.000433						11.4	-0.152391	-0.002391
11.4167	0.000423	0.000423						11.4167	-0.152036	-0.002036
11.4333	0.000533	0.000533						11.4333	-0.152061	-0.002061
11.45	0.000342	0.000342						11.45	-0.152146	-0.002146
11.4667	0.000332	0.000332						11.4667	-0.151881	-0.001881
11.4833	0.000492	0.000492						11.4833	-0.151397	-0.001397
11.5	0.000524	0.000524						11.5	-0.15097	-0.00097
11.5167	0.000576	0.000576						11.5167	-0.150602	-0.000602
11.5333	0.000719	0.000719						11.5333	-0.150614	-0.000614
11.55	0.001411	0.001411						11.55	-0.150476	-0.000476
11.5667	0.001843	0.001843						11.5667	-0.150539	-0.000539
11.5833	0.002165	0.002165						11.5833	-0.150411	-0.000411
11.6	0.002308	0.002308						11.6	-0.150163	-0.000163
11.6167	0.00237	0.00237						11.6167	-0.149942	5.8e-05
11.6333	0.002363	0.002363						11.6333	-0.149861	0.000139
11.65	0.002086	0.002086						11.65	-0.14972	0.00028
11.6667	0.001769	0.001769						11.6667	-0.149528	0.000472
11.6833	0.001252	0.001252						11.6833	-0.149217	0.000783
11.7	0.000725	0.000725						11.7	-0.148846	0.001154
11.7167	0.000621	0.000621						11.7167	-0.148595	0.001405
11.7333	0.000748	0.000748						11.7333	-0.148462	0.001538
11.75	0.000815	0.000815						11.75	-0.148207	0.001793
11.7667	0.000861	0.000861						11.7667	-0.148001	0.001999
11.7833	0.000738	0.000738						11.7833	-0.147995	0.002005
11.8	0.000675	0.000675						11.8	-0.148409	0.001591
11.8167	-3.8e-05	-3.8e-05						11.8167	-0.148953	0.001047
11.8333	-2.1e-05	-2.1e-05						11.8333	-0.149247	0.000753
11.85	0.000288	0.000288						11.85	-0.149371	0.000629
11.8667	-0.000148	-0.000148						11.8667	-0.149456	0.000544
11.8833	-0.000604	-0.000604						11.8833	-0.149431	0.000569
11.9	-0.00079	-0.00079						11.9	-0.149656	0.000344
11.9167	-0.000326	-0.000326						11.9167	-0.149842	0.000158
11.9333	-8.2e-05	-8.2e-05						11.9333	-0.149637	0.000363
11.95	-0.000378	-0.000378						11.95	-0.149092	0.000908
11.9667	-0.000415	-0.000415						11.9667	-0.148971	0.001029
11.9833	-0.000262	-0.000262						11.9833	-0.149299	0.000701
12	-9e-05	-9e-05						12	-0.149437	0.000563
12.0167	0.000243	0.000243						12.0167	-0.149636	0.000364
12.0333	0.001076	0.001076						12.0333	-0.149714	0.000286
12.05	0.001518	0.001518						12.05	-0.149852	0.000148
12.0667	0.001421	0.001421						12.0667	-0.150161	-0.000161
12.0833	0.000983	0.000983						12.0833	-0.150537	-0.000537
12.1	0.000307	0.000307						12.1	-0.150464	-0.000464
12.1167	-0.00025	-0.00025						12.1167	-0.15058	-0.00058
12.1333	-0.000377	-0.000377						12.1333	-0.150297	-0.000297
12.15	-0.000313	-0.000313						12.15	-0.150083	-8.3e-05
12.1667	-0.00044	-0.00044						12.1667	-0.15006	-6e-05
12.1833	-0.000937	-0.000937						12.1833	-0.150067	-6.7e-05
12.2	-0.000811	-0.000811						12.2	-0.150013	-1.3e-05
12.2167	-0.000627	-0.000627						12.2167	-0.150043	-4.3e-05
12.2333	-0.000754	-0.000754						12.2333	-0.150143	-0.000143
12.25	-0.000791	-0.000791						12.25	-0.150253	-0.000253
12.2667	-0.000678	-0.000678						12.2667	-0.150402	-0.000402
12.2833	-0.000394	-0.000394						12.2833	-0.150412	-0.000412
12.3	-0.000201	-0.000201						12.3	-0.150372	-0.000372
12.3167	-0.000237	-0.000237						12.3167	-0.150502	-0.000502
12.3333	-0.000601	-0.000601						12.3333	-0.150759	-0.000759
12.35	-0.000844	-0.000844						12.35	-0.151065	-0.001065
12.3667	-0.000837	-0.000837						12.3667	-0.151531	-0.001531
12.3833	-0.00049	-0.00049						12.3833	-0.151658	-0.001658
12.4	7e-06	7e-06						12.4	-0.151764	-0.001764
12.4167	0.000263	0.000263						12.4167	-0.15178	-0.00178
12.4333	0.00026	0.00026						12.4333	-0.151356	-0.001356
12.45	0.000239	0.000239						12.45	-0.15096	-0.00096
12.4667	0.000227	0.000227						12.4667	-0.150731	-0.000731
12.4833	0.000196	0.000196						12.4833	-0.150452	-0.000452
12.5	4.4e-05	4.4e-05						12.5	-0.150263	-0.000263
12.5167	-1.7e-05	-1.7e-05						12.5167	-0.150164	-0.000164
12.5333	5.1e-05	5.1e-05						12.5333	-0.150305	-0.000305
12.55	-1e-06	-1e-06						12.55	-0.150487	-0.000487
12.5667	-2.2e-05	-2.2e-05						12.5667	-0.150693	-0.000693
12.5833	0.000137	0.000137						12.5833	-0.150611	-0.000611
12.6	2.6e-05	2.6e-05						12.6	-0.150018	-1.8e-05
12.6167	4.5e-05	4.5e-05						12.6167	-0.149496	0.000504
12.6333	0.000144	0.000144						12.6333	-0.148954	0.001046
12.65	0.000313	0.000313						12.65	-0.148512	0.001488
12.6667	0.000431	0.000431						12.6667	-0.14825	0.00175
12.6833	0.000609	0.000609						12.6833	-0.147924	0.002076
12.7	0.000616	0.000616						12.7	-0.14748	0.00252
12.7167	0.000563	0.000563						12.7167	-0.146987	0.003013
12.7333	0.0005	0.0005						12.7333	-0.146973	0.003027
12.75	0.000487	0.000487						12.75	-0.147079	0.002921
12.7667	0.000414	0.000414						12.7667	-0.147266	0.002734
12.7833	0.00066	0.00066						12.7833	-0.147502	0.002498
12.8	0.000725	0.000725						12.8	-0.147458	0.002542
12.8167	0.000454	0.000454						12.8167	-0.147666	0.002334
12.8333	0.000412	0.000412						12.8333	-0.148144	0.001856
12.85	0.000361	0.000361						12.85	-0.148261	0.001739
12.8667	0.00044	0.00044						12.8667	-0.148039	0.001961
12.8833	0.000759	0.000759						12.8833	-0.148197	0.001803
12.9	0.001008	0.001008						12.9	-0.149134	0.000866
12.9167	0.000855	0.000855						12.9167	-0.149962	3.8e-05
12.9333	0.000304	0.000304						12.9333	-0.150038	-3.8e-05
12.95	0.000494	0.000494						12.95	-0.150194	-0.000194
12.9667	0.001174	0.001174						12.9667	-0.150919	-0.000919
12.9833	0.002393	0.002393						12.9833	-0.151985	-0.001985
13	0.005143	0.005143						13	-0.151181	-0.001181
13.0167	0.008662	0.008662						13.0167	-0.149667	0.000333
13.0333	0.008052	0.008052						13.0333	-0.151052	-0.001052
13.05	0.00252	0.00252						13.05	-0.15831	-0.00831
13.0667	-0.006965	-0.006965						13.0667	-0.165295	-0.015295
13.0833	-0.024221	-0.024221						13.0833	-0.172491	-0.022491
13.1	-0.040706	-0.040706						13.1	-0.181567	-0.031567
13.1167	-0.054591	-0.054591						13.1167	-0.188822	-0.038822
13.1333	-0.060466	-0.060466						13.1333	-0.192138	-0.042138
13.15	-0.062021	-0.062021						13.15	-0.193053	-0.043053
13.1667	-0.061763	-0.061763						13.1667	-0.192206	-0.042206
13.1833	-0.051839	-0.051839						13.1833	-0.189873	-0.039873
13.2	-0.035836	-0.035836						13.2	-0.187151	-0.037151
13.2167	-0.021872	-0.021872						13.2167	-0.185468	-0.035468
13.2333	-0.012418	-0.012418						13.2333	-0.184665	-0.034665
13.25	-0.012654	-0.012654						13.25	-0.181813	-0.031813
13.2667	-0.013371	-0.013371						13.2667	-0.17877	-0.02877
13.2833	-0.012316	-0.012316						13.2833	-0.17619	-0.02619
13.3	-0.010647	-0.010647						13.3	-0.173592	-0.023592
13.3167	-0.008378	-0.008378						13.3167	-0.170703	-0.020703
13.3333	-0.005569	-0.005569						13.3333	-0.168344	-0.018344
13.35	-0.00337	-0.00337						13.35	-0.166515	-0.016515
13.3667	-0.002061	-0.002061						13.3667	-0.164756	-0.014756
13.3833	0.000508	0.000508						13.3833	-0.162428	-0.012428
13.4	0.002875	0.002875						13.4	-0.160299	-0.010299
13.4167	0.004189	0.004189						13.4167	-0.158475	-0.008475
13.4333	0.005113	0.005113						13.4333	-0.156602	-0.006602
13.45	0.005267	0.005267						13.45	-0.155449	-0.005449
13.4667	0.005111	0.005111						13.4667	-0.154495	-0.004495
13.4833	0.004915	0.004915						13.4833	-0.153312	-0.003312
13.5	0.005289	0.005289						13.5	-0.152189	-0.002189
13.5167	0.005709	0.005709						13.5167	-0.151395	-0.001395
13.5333	0.006137	0.006137						13.5333	-0.150773	-0.000773
13.55	0.006516	0.006516						13.55	-0.15031	-0.00031
13.5667	0.006454	0.006454						13.5667	-0.149808	0.000192
13.5833	0.005893	0.005893						13.5833	-0.149225	0.000775
13.6	0.005051	0.005051						13.6	-0.148653	0.001347
13.6167	0.0044	0.0044						13.6167	-0.148381	0.001619
13.6333	0.003518	0.003518						13.6333	-0.148538	0.001462
13.65	0.00274	0.00274						13.65	-0.148533	0.001467
13.6667	0.002354	0.002354						13.6667	-0.148204	0.001796
13.6833	0.001898	0.001898						13.6833	-0.147944	0.002056
13.7	0.001342	0.001342						13.7	-0.147684	0.002316
13.7167	0.000536	0.000536						13.7167	-0.147764	0.002236
13.7333	-0.00022	-0.00022						13.7333	-0.147764	0.002236
13.75	-0.000876	-0.000876						13.75	-0.147554	0.002446
13.7667	-0.001212	-0.001212						13.7667	-0.147637	0.002363
13.7833	-0.001475	-0.001475						13.7833	-0.14776	0.00224
13.8	-0.001538	-0.001538						13.8	-0.147932	0.002068
13.8167	-0.001831	-0.001831						13.8167	-0.148275	0.001725
13.8333	-0.002343	-0.002343						13.8333	-0.148297	0.001703
13.85	-0.002566	-0.002566						13.85	-0.14802	0.00198
13.8667	-0.002479	-0.002479						13.8667	-0.147812	0.002188
13.8833	-0.001621	-0.001621						13.8833	-0.147518	0.002482
13.9	-0.00139	-0.00139						13.9	-0.147506	0.002494
13.9167	-0.001219	-0.001219						13.9167	-0.147655	0.002345
13.9333	-0.001418	-0.001418						13.9333	-0.147553	0.002447
13.95	-0.001908	-0.001908						13.95	-0.147342	0.002658
13.9667	-0.001827	-0.001827						13.9667	-0.14751	0.00249
13.9833	-0.001816	-0.001816						13.9833	-0.147839	0.002161
14	-0.002106	-0.002106						14	-0.148067	0.001933
14.0167	-0.001884	-0.001884						14.0167	-0.148349	0.001651
14.0333	-0.001703	-0.001703						14.0333	-0.148622	0.001378
14.05	-0.001611	-0.001611						14.05	-0.148594	0.001406
14.0667	-0.001059	-0.001059						14.0667	-0.148686	0.001314
14.0833	-0.000578	-0.000578						14.0833	-0.149009	0.000991
14.1	-0.000316	-0.000316						14.1	-0.149001	0.000999
14.1167	-0.000379	-0.000379						14.1167	-0.148993	0.001007
14.1333	-0.000415	-0.000415						14.1333	-0.149214	0.000786
14.15	-0.00065	-0.00065						14.15	-0.14972	0.00028
14.1667	-0.001196	-0.001196						14.1667	-0.150296	-0.000296
14.1833	-0.001421	-0.001421						14.1833	-0.150582	-0.000582
14.2	-0.001237	-0.001237						14.2	-0.150808	-0.000808
14.2167	-0.000962	-0.000962						14.2167	-0.151184	-0.001184
14.2333	-0.000888	-0.000888						14.2333	-0.151509	-0.001509
14.25	-0.000608	-0.000608						14.25	-0.151637	-0.001637
14.2667	-0.000229	-0.000229						14.2667	-0.151469	-0.001469
14.2833	0.000149	0.000149						14.2833	-0.151352	-0.001352
14.3	0.000128	0.000128						14.3	-0.151314	-0.001314
14.3167	-5.3e-05	-5.3e-05						14.3167	-0.151367	-0.001367
14.3333	0.000126	0.000126						14.3333	-0.151429	-0.001429
14.35	0.000155	0.000155						14.35	-0.151422	-0.001422
14.3667	-2.5e-05	-2.5e-05						14.3667	-0.151411	-0.001411
14.3833	0.000205	0.000205						14.3833	-0.151617	-0.001617
14.4	0.000466	0.000466						14.4	-0.151802	-0.001802
14.4167	0.000456	0.000456						14.4167	-0.151838	-0.001838
14.4333	0.000476	0.000476						14.4333	-0.151683	-0.001683
14.45	0.000566	0.000566						14.45	-0.151329	-0.001329
14.4667	0.000636	0.000636						14.4667	-0.150984	-0.000984
14.4833	0.000726	0.000726						14.4833	-0.150578	-0.000578
14.5	0.001084	0.001084						14.5	-0.150024	-2.4e-05
14.5167	0.001161	0.001161						14.5167	-0.149749	0.000251
14.5333	0.001088	0.001088						14.5333	-0.149705	0.000295
14.55	0.001045	0.001045						14.55	-0.149601	0.000399
14.5667	0.001102	0.001102						14.5667	-0.149177	0.000823
14.5833	0.001139	0.001139						14.5833	-0.149153	0.000847
14.6	0.001206	0.001206						14.6	-0.149188	0.000812
14.6167	0.001389	0.001389						14.6167	-0.149138	0.000862
14.6333	0.001661	0.001661						14.6333	-0.149118	0.000882
14.65	0.001884	0.001884						14.65	-0.149078	0.000922
14.6667	0.002027	0.002027						14.6667	-0.149127	0.000873
14.6833	0.002029	0.002029						14.6833	-0.149367	0.000633
14.7	0.001722	0.001722						14.7	-0.149467	0.000533
14.7167	0.001268	0.001268						14.7167	-0.149456	0.000544
14.7333	0.000802	0.000802						14.7333	-0.149231	0.000769
14.75	0.000366	0.000366						14.75	-0.148931	0.001069
14.7667	0.00013	0.00013						14.7667	-0.148712	0.001288
14.7833	-0.000146	-0.000146						14.7833	-0.148723	0.001277
14.8	-0.000332	-0.000332						14.8	-0.148804	0.001196
14.8167	-7.8e-05	-7.8e-05						14.8167	-0.148674	0.001326
14.8333	-7.4e-05	-7.4e-05						14.8333	-0.148695	0.001305
14.85	-8.3e-05	-8.3e-05						14.85	-0.148846	0.001154
14.8667	7.9e-05	7.9e-05						14.8667	-0.149011	0.000989
14.8833	-8.9e-05	-8.9e-05						14.8833	-0.149296	0.000704
14.9	-0.000328	-0.000328						14.9	-0.149541	0.000459
14.9167	-0.000536	-0.000536						14.9167	-0.149956	4.4e-05
14.9333	-0.000625	-0.000625						14.9333	-0.15007	-7e-05
14.95	-0.000763	-0.000763						14.95	-0.150225	-0.000225
14.9667	-0.000926	-0.000926						14.9667	-0.150217	-0.000217
14.9833	-0.001081	-0.001081						14.9833	-0.150125	-0.000125
15	-0.001075	-0.001075						15	-0.149722	0.000278
15.0167	-0.000819	-0.000819						15.0167	-0.14929	0.00071
15.0333	-0.000384	-0.000384						15.0333	-0.149158	0.000842
15.05	-0.000518	-0.000518						15.05	-0.149205	0.000795
15.0667	-0.000333	-0.000333						15.0667	-0.149643	0.000357
15.0833	0.000135	0.000135						15.0833	-0.149991	9e-06
15.1	0.000207	0.000207						15.1	-0.150462	-0.000462
15.1167	1.8e-05	1.8e-05						15.1167	-0.150913	-0.000913
15.1333	-0.00012	-0.00012						15.1333	-0.151114	-0.001114
15.15	-0.000528	-0.000528						15.15	-0.151515	-0.001515
15.1667	-0.000917	-0.000917						15.1667	-0.151756	-0.001756
15.1833	-0.001215	-0.001215						15.1833	-0.151567	-0.001567
15.2	-0.00132	-0.00132						15.2	-0.151188	-0.001188
15.2167	-0.001136	-0.001136						15.2167	-0.150721	-0.000721
15.2333	-0.001372	-0.001372						15.2333	-0.150404	-0.000404
15.25	-0.001487	-0.001487						15.25	-0.150357	-0.000357
15.2667	-0.001693	-0.001693						15.2667	-0.15042	-0.00042
15.2833	-0.001599	-0.001599						15.2833	-0.150523	-0.000523
15.3	-0.001565	-0.001565						15.3	-0.150756	-0.000756
15.3167	-0.001613	-0.001613						15.3167	-0.151019	-0.001019
15.3333	-0.00178	-0.00178						15.3333	-0.151285	-0.001285
15.35	-0.001738	-0.001738						15.35	-0.151333	-0.001333
15.3667	-0.001345	-0.001345						15.3667	-0.151002	-0.001002
15.3833	-0.001153	-0.001153						15.3833	-0.15062	-0.00062
15.4	-0.00114	-0.00114						15.4	-0.150648	-0.000648
15.4167	-0.001228	-0.001228						15.4167	-0.150387	-0.000387
15.4333	-0.001055	-0.001055						15.4333	-0.150235	-0.000235
15.45	-0.000654	-0.000654						15.45	-0.150132	-0.000132
15.4667	-0.000304	-0.000304						15.4667	-0.150104	-0.000104
15.4833	-1.3e-05	-1.3e-05						15.4833	-0.150045	-4.5e-05
15.5	0.000497	0.000497						15.5	-0.150167	-0.000167
15.5167	0.000848	0.000848						15.5167	-0.150559	-0.000559
15.5333	0.001318	0.001318						15.5333	-0.15103	-0.00103
15.55	0.001669	0.001669						15.55	-0.151312	-0.001312
15.5667	0.001847	0.001847						15.5667	-0.151297	-0.001297
15.5833	0.0018	0.0018						15.5833	-0.151027	-0.001027
15.6	0.001814	0.001814						15.6	-0.150667	-0.000667
15.6167	0.001748	0.001748						15.6167	-0.150296	-0.000296
15.6333	0.001742	0.001742						15.6333	-0.149676	0.000324
15.65	0.001746	0.001746						15.65	-0.149226	0.000774
15.6667	0.00192	0.00192						15.6667	-0.148926	0.001074
15.6833	0.002183	0.002183						15.6833	-0.149055	0.000945
15.7	0.002155	0.002155						15.7	-0.149295	0.000705
15.7167	0.002387	0.002387						15.7167	-0.149284	0.000716
15.7333	0.002848	0.002848						15.7333	-0.149234	0.000766
15.75	0.00295	0.00295						15.75	-0.149353	0.000647
15.7667	0.002682	0.002682						15.7667	-0.149273	0.000727
15.7833	0.002493	0.002493						15.7833	-0.149112	0.000888
15.8	0.002523	0.002523						15.8	-0.148952	0.001048
15.8167	0.002367	0.002367						15.8167	-0.148726	0.001274
15.8333	0.00195	0.00195						15.8333	-0.14853	0.00147
15.85	0.001704	0.001704						15.85	-0.148774	0.001226
15.8667	0.001658	0.001658						15.8667	-0.148888	0.001112
15.8833	0.001881	0.001881						15.8833	-0.148662	0.001338
15.9	0.002305	0.002305						15.9	-0.148995	0.001005
15.9167	0.002872	0.002872						15.9167	-0.149729	0.000271
15.9333	0.00274	0.00274						15.9333	-0.150459	-0.000459
15.95	0.001578	0.001578						15.95	-0.150449	-0.000449
15.9667	0.000315	0.000315						15.9667	-0.150328	-0.000328
15.9833	0.000333	0.000333						15.9833	-0.150837	-0.000837
16	0.001051	0.001051						16	-0.152716	-0.002716
16.0167	0.001789	0.001789						16.0167	-0.157495	-0.007495
16.0333	0.001015	0.001015						16.0333	-0.158074	-0.008074
16.05	-0.002997	-0.002997						16.05	-0.160383	-0.010383
16.0667	-0.011118	-0.011118						16.0667	-0.162701	-0.012701
16.0833	-0.02629	-0.02629						16.0833	-0.166219	-0.016219
16.1	-0.041002	-0.041002						16.1	-0.167897	-0.017897
16.1167	-0.056544	-0.056544						16.1167	-0.169125	-0.019125
16.1333	-0.064096	-0.064096						16.1333	-0.170063	-0.020063
16.15	-0.064698	-0.064698						16.15	-0.169441	-0.019441
16.1667	-0.059955	-0.059955						16.1667	-0.168341	-0.018341
16.1833	-0.044264	-0.044264						16.1833	-0.168111	-0.018111
16.2	-0.033202	-0.033202						16.2	-0.169082	-0.019082
16.2167	-0.022921	-0.022921						16.2167	-0.169703	-0.019703
16.2333	-0.01748	-0.01748						16.2333	-0.169124	-0.019124
16.25	-0.017148	-0.017148						16.25	-0.167594	-0.017594
16.2667	-0.016777	-0.016777						16.2667	-0.165995	-0.015995
16.2833	-0.013771	-0.013771						16.2833	-0.164587	-0.014587
16.3	-0.012119	-0.012119						16.3	-0.163915	-0.013915
16.3167	-0.010658	-0.010658						16.3167	-0.162762	-0.012762
16.3333	-0.006557	-0.006557						16.3333	-0.161429	-0.011429
16.35	-0.003066	-0.003066						16.35	-0.160456	-0.010456
16.3667	-0.000794	-0.000794						16.3667	-0.159283	-0.009283
16.3833	0.000677	0.000677						16.3833	-0.15787	-0.00787
16.4	0.001958	0.001958						16.4	-0.156328	-0.006328
16.4167	0.002714	0.002714						16.4167	-0.155045	-0.005045
16.4333	0.00313	0.00313						16.4333	-0.154413	-0.004413
16.45	0.003257	0.003257						16.45	-0.1537	-0.0037
16.4667	0.004093	0.004093						16.4667	-0.153047	-0.003047
16.4833	0.005189	0.005189						16.4833	-0.152584	-0.002584
16.5	0.005706	0.005706						16.5	-0.152122	-0.002122
16.5167	0.005607	0.005607						16.5167	-0.151849	-0.001849
16.5333	0.005494	0.005494						16.5333	-0.151555	-0.001555
16.55	0.005141	0.005141						16.55	-0.151353	-0.001353
16.5667	0.004808	0.004808						16.5667	-0.151021	-0.001021
16.5833	0.004295	0.004295						16.5833	-0.150369	-0.000369
16.6	0.003712	0.003712						16.6	-0.149757	0.000243
16.6167	0.003399	0.003399						16.6167	-0.149225	0.000775
16.6333	0.003019	0.003019						16.6333	-0.149183	0.000817
16.65	0.002581	0.002581						16.65	-0.149304	0.000696
16.6667	0.002003	0.002003						16.6667	-0.149566	0.000434
16.6833	0.001936	0.001936						16.6833	-0.149799	0.000201
16.7	0.001768	0.001768						16.7	-0.149891	0.000109
16.7167	0.00146	0.00146						16.7167	-0.149803	0.000197
16.7333	0.001092	0.001092						16.7333	-0.149806	0.000194
16.75	0.000855	0.000855						16.75	-0.149908	9.2e-05
16.7667	0.000542	0.000542						16.7667	-0.150229	-0.000229
16.7833	-6e-06	-6e-06						16.7833	-0.15045	-0.00045
16.8	-0.000293	-0.000293						16.8	-0.15066	-0.00066
16.8167	-0.00059	-0.00059						16.8167	-0.150561	-0.000561
16.8333	-0.000848	-0.000848						16.8333	-0.150171	-0.000171
16.85	-0.000725	-0.000725						16.85	-0.149911	8.9e-05
16.8667	-0.000672	-0.000672						16.8667	-0.149722	0.000278
16.8833	-0.000841	-0.000841						16.8833	-0.14949	0.00051
16.9	-0.000971	-0.000971						16.9	-0.149442	0.000558
16.9167	-0.00082	-0.00082						16.9167	-0.149664	0.000336
16.9333	-0.0006	-0.0006						16.9333	-0.149857	0.000143
16.95	-0.000409	-0.000409						16.95	-0.150209	-0.000209
16.9667	-6.9e-05	-6.9e-05						16.9667	-0.150421	-0.000421
16.9833	2.2e-05	2.2e-05						16.9833	-0.150363	-0.000363
17	-9.8e-05	-9.8e-05						17	-0.149994	6e-06
17.0167	-0.000257	-0.000257						17.0167	-0.149572	0.000428
17.0333	-0.000326	-0.000326						17.0333	-0.149239	0.000761
17.05	-0.000396	-0.000396						17.05	-0.149347	0.000653
17.0667	-0.000475	-0.000475						17.0667	-0.149515	0.000485
17.0833	-0.000204	-0.000204						17.0833	-0.149402	0.000598
17.1	1.7e-05	1.7e-05						17.1	-0.14901	0.00099
17.1167	-8.8e-05	-8.8e-05						17.1167	-0.148738	0.001262
17.1333	1.9e-05	1.9e-05						17.1333	-0.148849	0.001151
17.15	0.000225	0.000225						17.15	-0.149148	0.000852
17.1667	0.000392	0.000392						17.1667	-0.149267	0.000733
17.1833	0.000409	0.000409						17.1833	-0.149416	0.000584
17.2	0.000386	0.000386						17.2	-0.149644	0.000356
17.2167	0.000682	0.000682						17.2167	-0.149843	0.000157
17.2333	0.00082	0.00082						17.2333	-0.149862	0.000138
17.25	0.000828	0.000828						17.25	-0.149678	0.000322
17.2667	0.000877	0.000877						17.2667	-0.149568	0.000432
17.2833	0.000745	0.000745						17.2833	-0.149369	0.000631
17.3	0.000563	0.000563						17.3	-0.149299	0.000701
17.3167	0.000471	0.000471						17.3167	-0.149399	0.000601
17.3333	0.000309	0.000309						17.3333	-0.149519	0.000481
17.35	0.000288	0.000288						17.35	-0.149489	0.000511
17.3667	0.000118	0.000118						17.3667	-0.149422	0.000578
17.3833	5.8e-05	5.8e-05						17.3833	-0.149176	0.000824
17.4	0.000188	0.000188						17.4	-0.148991	0.001009
17.4167	0.000279	0.000279						17.4167	-0.149075	0.000925
17.4333	0.000249	0.000249						17.4333	-0.14925	0.00075
17.45	0.00026	0.00026						17.45	-0.149374	0.000626
17.4667	-2e-05	-2e-05						17.4667	-0.149479	0.000521
17.4833	-0.000337	-0.000337						17.4833	-0.149401	0.000599
17.5	-0.000807	-0.000807						17.5	-0.149298	0.000702
17.5167	-0.001027	-0.001027						17.5167	-0.149165	0.000835
17.5333	-0.001067	-0.001067						17.5333	-0.149051	0.000949
17.55	-0.001207	-0.001207						17.55	-0.149118	0.000882
17.5667	-0.001097	-0.001097						17.5667	-0.149215	0.000785
17.5833	-0.000968	-0.000968						17.5833	-0.149381	0.000619
17.6	-0.000988	-0.000988						17.6	-0.149588	0.000412
17.6167	-0.001228	-0.001228						17.6167	-0.149809	0.000191
17.6333	-0.001537	-0.001537						17.6333	-0.14996	4e-05
17.65	-0.001147	-0.001147						17.65	-0.15016	-0.00016
17.6667	-0.000797	-0.000797						17.6667	-0.150591	-0.000591
17.6833	-0.000217	-0.000217						17.6833	-0.151002	-0.001002
17.7	2.3e-05	2.3e-05						17.7	-0.151403	-0.001403
17.7167	0.000317	0.000317						17.7167	-0.151853	-0.001853
17.7333	0.000566	0.000566						17.7333	-0.152099	-0.002099
17.75	0.000665	0.000665						17.75	-0.152217	-0.002217
17.7667	0.000734	0.000734						17.7667	-0.152435	-0.002435
17.7833	0.000604	0.000604						17.7833	-0.152433	-0.002433
17.8	0.000533	0.000533						17.8	-0.152101	-0.002101
17.8167	0.000702	0.000702						17.8167	-0.151828	-0.001828
17.8333	0.001069	0.001069						17.8333	-0.151626	-0.001626
17.85	0.001067	0.001067						17.85	-0.151369	-0.001369
17.8667	0.000784	0.000784						17.8667	-0.151088	-0.001088
17.8833	0.000742	0.000742						17.8833	-0.150737	-0.000737
17.9	0.00064	0.00064						17.9	-0.150757	-0.000757
17.9167	0.000327	0.000327						17.9167	-0.150656	-0.000656
17.9333	-0.000115	-0.000115						17.9333	-0.150425	-0.000425
17.95	-0.000457	-0.000457						17.95	-0.150305	-0.000305
17.9667	-0.000615	-0.000615						17.9667	-0.150532	-0.000532
17.9833	-0.000875	-0.000875						17.9833	-0.150257	-0.000257
18	-0.001286	-0.001286						18	-0.149783	0.000217
18.0167	-0.001596	-0.001596						18.0167	-0.149319	0.000681
18.0333	-0.001866	-0.001866						18.0333	-0.148825	0.001175
18.05	-0.002096	-0.002096						18.05	-0.14845	0.00155
18.0667	-0.002537	-0.002537						18.0667	-0.148416	0.001584
18.0833	-0.002659	-0.002659						18.0833	-0.148415	0.001585
18.1	-0.002509	-0.002509						18.1	-0.148411	0.001589
18.1167	-0.002339	-0.002339						18.1167	-0.148648	0.001352
18.1333	-0.00216	-0.00216						18.1333	-0.148994	0.001006
18.15	-0.00208	-0.00208						18.15	-0.14935	0.00065
18.1667	-0.002051	-0.002051						18.1667	-0.149597	0.000403
18.1833	-0.001931	-0.001931						18.1833	-0.149933	6.7e-05
18.2	-0.001868	-0.001868						18.2	-0.15001	-1e-05
18.2167	-0.001762	-0.001762						18.2167	-0.150008	-8e-06
18.2333	-0.001716	-0.001716						18.2333	-0.149875	0.000125
18.25	-0.00148	-0.00148						18.25	-0.150152	-0.000152
18.2667	-0.001135	-0.001135						18.2667	-0.150689	-0.000689
18.2833	-0.001009	-0.001009						18.2833	-0.151086	-0.001086
18.3	-0.000973	-0.000973						18.3	-0.151124	-0.001124
18.3167	-0.00073	-0.00073						18.3167	-0.151261	-0.001261
18.3333	-0.000384	-0.000384						18.3333	-0.151358	-0.001358
18.35	2e-06	2e-06						18.35	-0.151957	-0.001957
18.3667	0.000359	0.000359						18.3667	-0.152286	-0.002286
18.3833	0.000545	0.000545						18.3833	-0.152196	-0.002196
18.4	0.000751	0.000751						18.4	-0.152085	-0.002085
18.4167	0.000817	0.000817						18.4167	-0.151244	-0.001244
18.4333	0.000972	0.000972						18.4333	-0.149693	0.000307
18.45	0.001258	0.001258						18.45	-0.149186	0.000814
18.4667	0.001574	0.001574						18.4667	-0.149451	0.000549
18.4833	0.00197	0.00197						18.4833	-0.149626	0.000374
18.5	0.002606	0.002606						18.5	-0.149792	0.000208
18.5167	0.002882	0.002882						18.5167	-0.149637	0.000363
18.5333	0.003178	0.003178						18.5333	-0.149452	0.000548
18.55	0.003474	0.003474						18.55	-0.149517	0.000483
18.5667	0.003783	0.003783						18.5667	-0.149161	0.000839
18.5833	0.003957	0.003957						18.5833	-0.149313	0.000687
18.6	0.004001	0.004001						18.6	-0.149056	0.000944
18.6167	0.004105	0.004105						18.6167	-0.148508	0.001492
18.6333	0.004219	0.004219						18.6333	-0.148261	0.001739
18.65	0.003983	0.003983						18.65	-0.148213	0.001787
18.6667	0.003627	0.003627						18.6667	-0.148376	0.001624
18.6833	0.003385	0.003385						18.6833	-0.148756	0.001244
18.7	0.003236	0.003236						18.7	-0.149092	0.000908
18.7167	0.003276	0.003276						18.7167	-0.149548	0.000452
18.7333	0.003267	0.003267						18.7333	-0.149674	0.000326
18.75	0.003147	0.003147						18.75	-0.14988	0.00012
18.7667	0.002848	0.002848						18.7667	-0.150025	-2.5e-05
18.7833	0.002538	0.002538						18.7833	-0.150011	-1.1e-05
18.8	0.002287	0.002287						18.8	-0.149987	1.3e-05
18.8167	0.001978	0.001978						18.8167	-0.150088	-8.8e-05
18.8333	0.00139	0.00139						18.8333	-0.150169	-0.000169
18.85	0.001091	0.001091						18.85	-0.15051	-0.00051
18.8667	0.000823	0.000823						18.8667	-0.150751	-0.000751
18.8833	0.000424	0.000424						18.8833	-0.150732	-0.000732
18.9	9.6e-05	9.6e-05						18.9	-0.150623	-0.000623
18.9167	-0.000365	-0.000365						18.9167	-0.150574	-0.000574
18.9333	-0.000278	-0.000278						18.9333	-0.150532	-0.000532
18.95	-0.000402	-0.000402						18.95	-0.15098	-0.00098
18.9667	-0.000835	-0.000835						18.9667	-0.151378	-0.001378
18.9833	-0.001119	-0.001119						18.9833	-0.151127	-0.001127
19	-0.001632	-0.001632						19	-0.152425	-0.002425
19.0167	0.000334	0.000334						19.0167	-0.155263	-0.005263
19.0333	0.00032	0.00032						19.0333	-0.156161	-0.006161
19.05	-0.000598	-0.000598						19.05	-0.161496	-0.011496
19.0667	-0.002807	-0.002807						19.0667	-0.166781	-0.016781
19.0833	-0.013165	-0.013165						19.0833	-0.170715	-0.020715
19.1	-0.031923	-0.031923						19.1	-0.171259	-0.021259
19.1167	-0.049212	-0.049212						19.1167	-0.171194	-0.021194
19.1333	-0.05849	-0.05849						19.1333	-0.171108	-0.021108
19.15	-0.059539	-0.059539						19.15	-0.172862	-0.022862
19.1667	-0.058976	-0.058976						19.1667	-0.172644	-0.022644
19.1833	-0.056638	-0.056638						19.1833	-0.170783	-0.020783
19.2	-0.044711	-0.044711						19.2	-0.167752	-0.017752
19.2167	-0.031503	-0.031503						19.2167	-0.166442	-0.016442
19.2333	-0.021275	-0.021275						19.2333	-0.164801	-0.014801
19.25	-0.020267	-0.020267						19.25	-0.16192	-0.01192
19.2667	-0.020109	-0.020109						19.2667	-0.160079	-0.010079
19.2833	-0.017681	-0.017681						19.2833	-0.156976	-0.006976
19.3	-0.014838	-0.014838						19.3	-0.153759	-0.003759
19.3167	-0.011695	-0.011695						19.3167	-0.152982	-0.002982
19.3333	-0.008543	-0.008543						19.3333	-0.153204	-0.003204
19.35	-0.00616	-0.00616						19.35	-0.153107	-0.003107
19.3667	-0.003987	-0.003987						19.3667	-0.15215	-0.00215
19.3833	-0.000824	-0.000824						19.3833	-0.151172	-0.001172
19.4	0.000548	0.000548						19.4	-0.151224	-0.001224
19.4167	0.001352	0.001352						19.4167	-0.151889	-0.001889
19.4333	0.001937	0.001937						19.4333	-0.151123	-0.001123
19.45	0.002541	0.002541						19.45	-0.150498	-0.000498
19.4667	0.003236	0.003236						19.4667	-0.151333	-0.001333
19.4833	0.0042	0.0042						19.4833	-0.151837	-0.001837
19.5	0.004935	0.004935						19.5	-0.152472	-0.002472
19.5167	0.005292	0.005292						19.5167	-0.152427	-0.002427
19.5333	0.005644	0.005644						19.5333	-0.152083	-0.002083
19.55	0.005706	0.005706						19.55	-0.151098	-0.001098
19.5667	0.005498	0.005498						19.5667	-0.150244	-0.000244
19.5833	0.00522	0.00522						19.5833	-0.149669	0.000331
19.6	0.004821	0.004821						19.6	-0.149714	0.000286
19.6167	0.004413	0.004413						19.6167	-0.15055	-0.00055
19.6333	0.004117	0.004117						19.6333	-0.150755	-0.000755
19.65	0.004123	0.004123						19.65	-0.150323	-0.000323
19.6667	0.00421	0.00421						19.6667	-0.150228	-0.000228
19.6833	0.003926	0.003926						19.6833	-0.150342	-0.000342
19.7	0.003622	0.003622						19.7	-0.150487	-0.000487
19.7167	0.003259	0.003259						19.7167	-0.150301	-0.000301
19.7333	0.003055	0.003055						19.7333	-0.149736	0.000264
19.75	0.002742	0.002742						19.75	-0.149091	0.000909
19.7667	0.002457	0.002457						19.7667	-0.148619	0.001381
19.7833	0.002023	0.002023						19.7833	-0.148312	0.001688
19.8	0.001849	0.001849						19.8	-0.148035	0.001965
19.8167	0.001596	0.001596						19.8167	-0.148228	0.001772
19.8333	0.001452	0.001452						19.8333	-0.148671	0.001329
19.85	0.001368	0.001368						19.85	-0.149154	0.000846
19.8667	0.001024	0.001024						19.8667	-0.149537	0.000463
19.8833	0.000855	0.000855						19.8833	-0.149778	0.000222
19.9	0.000861	0.000861						19.9	-0.149994	6e-06
19.9167	0.000816	0.000816						19.9167	-0.150039	-3.9e-05
19.9333	0.000851	0.000851						19.9333	-0.149915	8.5e-05
19.95	0.000966	0.000966						19.95	-0.1499	0.0001
19.9667	0.000852	0.000852						19.9667	-0.149975	2.5e-05
19.9833	0.000587	0.000587						19.9833	-0.149951	4.9e-05
20	0.0005	0.0005						20	-0.149926	7.4e-05
20.0167	0.000481	0.000481						20.0167	-0.149792	0.000208
20.0333	0.000502	0.000502						20.0333	-0.149608	0.000392
20.05	0.000394	0.000394						20.05	-0.149544	0.000456
20.0667	3.5e-05	3.5e-05						20.0667	-0.14986	0.00014
20.0833	-0.000154	-0.000154						20.0833	-0.150326	-0.000326
20.1	-0.000312	-0.000312						20.1	-0.150662	-0.000662
20.1167	-0.000704	-0.000704						20.1167	-0.150778	-0.000778
20.1333	-0.000984	-0.000984						20.1333	-0.150882	-0.000882
20.15	-0.001035	-0.001035						20.15	-0.150907	-0.000907
20.1667	-0.001125	-0.001125						20.1667	-0.150912	-0.000912
20.1833	-0.001246	-0.001246						20.1833	-0.150866	-0.000866
20.2	-0.001236	-0.001236						20.2	-0.150861	-0.000861
20.2167	-0.001047	-0.001047						20.2167	-0.151086	-0.001086
20.2333	-0.000848	-0.000848						20.2333	-0.151271	-0.001271
20.25	-0.001004	-0.001004						20.25	-0.151236	-0.001236
20.2667	-0.0012	-0.0012						20.2667	-0.151124	-0.001124
20.2833	-0.001396	-0.001396						20.2833	-0.151073	-0.001073
20.3	-0.001352	-0.001352						20.3	-0.150972	-0.000972
20.3167	-0.001087	-0.001087						20.3167	-0.15093	-0.00093
20.3333	-0.000963	-0.000963						20.3333	-0.150919	-0.000919
20.35	-0.001039	-0.001039						20.35	-0.150938	-0.000938
20.3667	-0.000914	-0.000914						20.3667	-0.151023	-0.001023
20.3833	-0.001058	-0.001058						20.3833	-0.151054	-0.001054
20.4	-0.000753	-0.000753						20.4	-0.150715	-0.000715
20.4167	-0.000357	-0.000357						20.4167	-0.150346	-0.000346
20.4333	0.000118	0.000118						20.4333	-0.150177	-0.000177
20.45	0.000534	0.000534						20.45	-0.150228	-0.000228
20.4667	0.000699	0.000699						20.4667	-0.15043	-0.00043
20.4833	0.000385	0.000385						20.4833	-0.150562	-0.000562
20.5	0.000707	0.000707						20.5	-0.150549	-0.000549
20.5167	-1.2e-05	-1.2e-05						20.5167	-0.150446	-0.000446
20.5333	-0.00047	-0.00047						20.5333	-0.150153	-0.000153
20.55	-0.000249	-0.000249						20.55	-0.14988	0.00012
20.5667	-0.000617	-0.000617						20.5667	-0.149516	0.000484
20.5833	-0.001726	-0.001726						20.5833	-0.149693	0.000307
20.6	-0.001652	-0.001652						20.6	-0.14994	6e-05
20.6167	-0.002208	-0.002208						20.6167	-0.150003	-3e-06
20.6333	-0.002235	-0.002235						20.6333	-0.150006	-6e-06
20.65	-0.001651	-0.001651						20.65	-0.14991	9e-05
20.6667	-0.000708	-0.000708						20.6667	-0.149873	0.000127
20.6833	-2.4e-05	-2.4e-05						20.6833	-0.149697	0.000303
20.7	-3.1e-05	-3.1e-05						20.7	-0.14949	0.00051
20.7167	-6.7e-05	-6.7e-05						20.7167	-0.149253	0.000747
20.7333	-0.000117	-0.000117						20.7333	-0.149136	0.000864
20.75	-0.000567	-0.000567						20.75	-0.149178	0.000822
20.7667	-0.000837	-0.000837						20.7667	-0.148999	0.001001
20.7833	-0.000476	-0.000476						20.7833	-0.148941	0.001059
20.8	-8.6e-05	-8.6e-05						20.8	-0.148763	0.001237
20.8167	-3.6e-05	-3.6e-05						20.8167	-0.148634	0.001366
20.8333	0.000401	0.000401						20.8333	-0.148506	0.001494
20.85	0.000808	0.000808						20.85	-0.148586	0.001414
20.8667	0.001005	0.001005						20.8667	-0.148952	0.001048
20.8833	0.000862	0.000862						20.8833	-0.149277	0.000723
20.9	0.000519	0.000519						20.9	-0.149523	0.000477
20.9167	0.000276	0.000276						20.9167	-0.149678	0.000322
20.9333	0.000263	0.000263						20.9333	-0.149554	0.000446
20.95	4.9e-05	4.9e-05						20.95	-0.14926	0.00074
20.9667	-0.000278	-0.000278						20.9667	-0.149188	0.000812
20.9833	-0.000326	-0.000326						20.9833	-0.14909	0.00091
21	-0.000343	-0.000343						21	-0.149061	0.000939
21.0167	-0.000341	-0.000341						21.0167	-0.149193	0.000807
21.0333	-0.000448	-0.000448						21.0333	-0.149185	0.000815
21.05	-0.000506	-0.000506						21.05	-0.149436	0.000564
21.0667	-0.000414	-0.000414						21.0667	-0.149808	0.000192
21.0833	-0.000248	-0.000248						21.0833	-0.150207	-0.000207
21.1	-5.2e-05	-5.2e-05						21.1	-0.150571	-0.000571
21.1167	0.000183	0.000183						21.1167	-0.150756	-0.000756
21.1333	2.9e-05	2.9e-05						21.1333	-0.1507	-0.0007
21.15	6.5e-05	6.5e-05						21.15	-0.150514	-0.000514
21.1667	2.1e-05	2.1e-05						21.1667	-0.150438	-0.000438
21.1833	-0.000103	-0.000103						21.1833	-0.150342	-0.000342
21.2	-5.9e-05	-5.9e-05						21.2	-0.150157	-0.000157
21.2167	0.00029	0.00029						21.2167	-0.15004	-4e-05
21.2333	0.000799	0.000799						21.2333	-0.149944	5.6e-05
21.25	0.000778	0.000778						21.25	-0.150148	-0.000148
21.2667	0.000638	0.000638						21.2667	-0.150312	-0.000312
21.2833	0.000427	0.000427						21.2833	-0.150486	-0.000486
21.3	0.000416	0.000416						21.3	-0.150459	-0.000459
21.3167	0.000624	0.000624						21.3167	-0.150413	-0.000413
21.3333	0.000814	0.000814						21.3333	-0.150411	-0.000411
21.35	0.000924	0.000924						21.35	-0.150369	-0.000369
21.3667	0.001024	0.001024						21.3667	-0.150408	-0.000408
21.3833	0.000974	0.000974						21.3833	-0.150486	-0.000486
21.4	0.000704	0.000704						21.4	-0.150404	-0.000404
21.4167	0.000424	0.000424						21.4167	-0.150143	-0.000143
21.4333	0.00025	0.00025						21.4333	-0.149711	0.000289
21.45	0.000412	0.000412						21.45	-0.149345	0.000655
21.4667	0.000545	0.000545						21.4667	-0.149111	0.000889
21.4833	0.000438	0.000438						21.4833	-0.148927	0.001073
21.5	0.000501	0.000501						21.5	-0.148803	0.001197
21.5167	0.000573	0.000573						21.5167	-0.148709	0.001291
21.5333	0.000426	0.000426						21.5333	-0.148955	0.001045
21.55	0.00017	0.00017						21.55	-0.149631	0.000369
21.5667	-1.8e-05	-1.8e-05						21.5667	-0.150074	-7.4e-05
21.5833	-0.000106	-0.000106						21.5833	-0.150233	-0.000233
21.6	-0.000354	-0.000354						21.6	-0.150362	-0.000362
21.6167	-0.000502	-0.000502						21.6167	-0.15043	-0.00043
21.6333	-0.00074	-0.00074						21.6333	-0.150649	-0.000649
21.65	-0.001098	-0.001098						21.65	-0.151098	-0.001098
21.6667	-0.001266	-0.001266						21.6667	-0.151347	-0.001347
21.6833	-0.00132	-0.00132						21.6833	-0.151361	-0.001361
21.7	-0.001052	-0.001052						21.7	-0.151159	-0.001159
21.7167	-0.000625	-0.000625						21.7167	-0.150647	-0.000647
21.7333	-0.000127	-0.000127						21.7333	-0.150544	-0.000544
21.75	0.000181	0.000181						21.75	-0.150832	-0.000832
21.7667	0.000589	0.000589						21.7667	-0.150929	-0.000929
21.7833	0.000856	0.000856						21.7833	-0.150717	-0.000717
21.8	0.000935	0.000935						21.8	-0.150887	-0.000887
21.8167	0.00079	0.00079						21.8167	-0.151225	-0.001225
21.8333	0.000965	0.000965						21.8333	-0.151392	-0.001392
21.85	0.001539	0.001539						21.85	-0.15134	-0.00134
21.8667	0.001824	0.001824						21.8667	-0.151027	-0.001027
21.8833	0.002269	0.002269						21.8833	-0.150115	-0.000115
21.9	0.002993	0.002993						21.9	-0.149623	0.000377
21.9167	0.004083	0.004083						21.9167	-0.14958	0.00042
21.9333	0.005109	0.005109						21.9333	-0.149962	3.8e-05
21.95	0.005454	0.005454						21.95	-0.150286	-0.000286
21.9667	0.00532	0.00532						21.9667	-0.149639	0.000361
21.9833	0.005325	0.005325						21.9833	-0.149772	0.000228
22	0.005341	0.005341						22	-0.149465	0.000535
22.0167	0.003746	0.003746						22.0167	-0.148409	0.001591
22.0333	0.000937	0.000937						22.0333	-0.151812	-0.001812
22.05	-0.000353	-0.000353						22.05	-0.158663	-0.008663
22.0667	-0.005124	-0.005124						22.0667	-0.164376	-0.014376
22.0833	-0.018725	-0.018725						22.0833	-0.169019	-0.019019
22.1	-0.035316	-0.035316						22.1	-0.171922	-0.021922
22.1167	-0.053117	-0.053117						22.1167	-0.172845	-0.022845
22.1333	-0.059948	-0.059948						22.1333	-0.171928	-0.021928
22.15	-0.061665	-0.061665						22.15	-0.170492	-0.020492
22.1667	-0.060694	-0.060694						22.1667	-0.171017	-0.021017
22.1833	-0.053054	-0.053054						22.1833	-0.172644	-0.022644
22.2	-0.039413	-0.039413						22.2	-0.172692	-0.022692
22.2167	-0.027673	-0.027673						22.2167	-0.171349	-0.021349
22.2333	-0.021653	-0.021653						22.2333	-0.169637	-0.019637
22.25	-0.019242	-0.019242						22.25	-0.166584	-0.016584
22.2667	-0.017862	-0.017862						22.2667	-0.163601	-0.013601
22.2833	-0.014988	-0.014988						22.2833	-0.160498	-0.010498
22.3	-0.01136	-0.01136						22.3	-0.159384	-0.009384
22.3167	-0.008603	-0.008603						22.3167	-0.15823	-0.00823
22.3333	-0.006126	-0.006126						22.3333	-0.151186	-0.001186
22.35	-0.002848	-0.002848						22.35	-0.147022	0.002978
22.3667	-0.000521	-0.000521						22.3667	-0.148968	0.001032
22.3833	0.001196	0.001196						22.3833	-0.149994	6e-06
22.4	0.002134	0.002134						22.4	-0.150659	-0.000659
22.4167	0.002904	0.002904						22.4167	-0.150289	-0.000289
22.4333	0.003074	0.003074						22.4333	-0.150019	-1.9e-05
22.45	0.002874	0.002874						22.45	-0.150199	-0.000199
22.4667	0.003594	0.003594						22.4667	-0.150079	-7.9e-05
22.4833	0.004624	0.004624						22.4833	-0.149809	0.000191
22.5	0.005424	0.005424						22.5	-0.149619	0.000381
22.5167	0.005987	0.005987						22.5167	-0.149769	0.000231
22.5333	0.006212	0.006212						22.5333	-0.150251	-0.000251
22.55	0.006408	0.006408						22.55	-0.150332	-0.000332
22.5667	0.006344	0.006344						22.5667	-0.150083	-8.3e-05
22.5833	0.00609	0.00609						22.5833	-0.149854	0.000146
22.6	0.005665	0.005665						22.6	-0.149676	0.000324
22.6167	0.005001	0.005001						22.6167	-0.149377	0.000623
22.6333	0.004466	0.004466						22.6333	-0.149088	0.000912
22.65	0.003844	0.003844						22.65	-0.148951	0.001049
22.6667	0.003251	0.003251						22.6667	-0.149121	0.000879
22.6833	0.003019	0.003019						22.6833	-0.149421	0.000579
22.7	0.002647	0.002647						22.7	-0.149781	0.000219
22.7167	0.002105	0.002105						22.7167	-0.149912	8.8e-05
22.7333	0.001663	0.001663						22.7333	-0.149812	0.000188
22.75	0.001606	0.001606						22.75	-0.149792	0.000208
22.7667	0.00142	0.00142						22.7667	-0.149706	0.000294
22.7833	0.001175	0.001175						22.7833	-0.149525	0.000475
22.8	0.000799	0.000799						22.8	-0.149515	0.000485
22.8167	0.000403	0.000403						22.8167	-0.149754	0.000246
22.8333	-4.2e-05	-4.2e-05						22.8333	-0.150103	-0.000103
22.85	-0.000558	-0.000558						22.85	-0.150343	-0.000343
22.8667	-0.001114	-0.001114						22.8667	-0.150442	-0.000442
22.8833	-0.001676	-0.001676						22.8833	-0.150438	-0.000438
22.9	-0.002117	-0.002117						22.9	-0.150639	-0.000639
22.9167	-0.002488	-0.002488						22.9167	-0.150829	-0.000829
22.9333	-0.002599	-0.002599						22.9333	-0.15084	-0.00084
22.95	-0.00251	-0.00251						22.95	-0.151	-0.001
22.9667	-0.002301	-0.002301						22.9667	-0.151081	-0.001081
22.9833	-0.002453	-0.002453						22.9833	-0.150941	-0.000941
23	-0.00259	-0.00259						23	-0.15067	-0.00067
23.0167	-0.001909	-0.001909						23.0167	-0.149922	7.8e-05
23.0333	-0.001329	-0.001329						23.0333	-0.149453	0.000547
23.05	-0.001128	-0.001128						23.05	-0.149374	0.000626
23.0667	-0.001038	-0.001038						23.0667	-0.149355	0.000645
23.0833	-0.001008	-0.001008						23.0833	-0.149457	0.000543
23.1	-0.000787	-0.000787						23.1	-0.149728	0.000272
23.1167	-0.000624	-0.000624						23.1167	-0.150049	-4.9e-05
23.1333	-0.000657	-0.000657						23.1333	-0.15016	-0.00016
23.15	-0.00067	-0.00067						23.15	-0.149869	0.000131
23.1667	-0.000843	-0.000843						23.1667	-0.149619	0.000381
23.1833	-0.000926	-0.000926						23.1833	-0.149499	0.000501
23.2	-0.000679	-0.000679						23.2	-0.149538	0.000462
23.2167	-0.000472	-0.000472						23.2167	-0.149358	0.000642
23.2333	-0.000198	-0.000198						23.2333	-0.149218	0.000782
23.25	-1e-05	-1e-05						23.25	-0.149188	0.000812
23.2667	0.000117	0.000117						23.2667	-0.149476	0.000524
23.2833	0.000115	0.000115						23.2833	-0.149783	0.000217
23.3	2.3e-05	2.3e-05						23.3	-0.149801	0.000199
23.3167	-2.9e-05	-2.9e-05						23.3167	-0.149818	0.000182
23.3333	4.9e-05	4.9e-05						23.3333	-0.150086	-8.6e-05
23.35	2.7e-05	2.7e-05						23.35	-0.150373	-0.000373
23.3667	-7.6e-05	-7.6e-05						23.3667	-0.150635	-0.000635
23.3833	-6.9e-05	-6.9e-05						23.3833	-0.150532	-0.000532
23.4	-2e-06	-2e-06						23.4	-0.150449	-0.000449
23.4167	9.5e-05	9.5e-05						23.4167	-0.150376	-0.000376
23.4333	0.000261	0.000261						23.4333	-0.150403	-0.000403
23.45	0.000368	0.000368						23.45	-0.15048	-0.00048
23.4667	0.000685	0.000685						23.4667	-0.150377	-0.000377
23.4833	0.000808	0.000808						23.4833	-0.150081	-8.1e-05
23.5	0.000661	0.000661						23.5	-0.149828	0.000172
23.5167	0.000584	0.000584						23.5167	-0.149665	0.000335
23.5333	0.000558	0.000558						23.5333	-0.149582	0.000418
23.55	0.000651	0.000651						23.55	-0.14944	0.00056
23.5667	0.000934	0.000934						23.5667	-0.149327	0.000673
23.5833	0.001047	0.001047						23.5833	-0.149274	0.000726
23.6	0.001257	0.001257						23.6	-0.1491	0.0009
23.6167	0.00142	0.00142						23.6167	-0.148869	0.001131
23.6333	0.001502	0.001502						23.6333	-0.149137	0.000863
23.65	0.001475	0.001475						23.65	-0.149605	0.000395
23.6667	0.000967	0.000967						23.6667	-0.149704	0.000296
23.6833	0.000579	0.000579						23.6833	-0.149782	0.000218
23.7	0.000412	0.000412						23.7	-0.14974	0.00026
23.7167	9.6e-05	9.6e-05						23.7167	-0.149878	0.000122
23.7333	-7.8e-05	-7.8e-05						23.7333	-0.150032	-3.2e-05
23.75	-0.000193	-0.000193						23.75	-0.150455	-0.000455
23.7667	-0.000307	-0.000307						23.7667	-0.150498	-0.000498
23.7833	-0.000362	-0.000362						23.7833	-0.150452	-0.000452
23.8	-0.000566	-0.000566						23.8	-0.150585	-0.000585
23.8167	-0.00053	-0.00053						23.8167	-0.150528	-0.000528
23.8333	-0.000477	-0.000477						23.8333	-0.150511	-0.000511
23.85	-0.000398	-0.000398						23.85	-0.150594	-0.000594
23.8667	-0.000458	-0.000458						23.8667	-0.150816	-0.000816
23.8833	-0.000649	-0.000649						23.8833	-0.151219	-0.001219
23.9	-0.00114	-0.00114						23.9	-0.151081	-0.001081
23.9167	-0.001361	-0.001361						23.9167	-0.150873	-0.000873
23.9333	-0.001752	-0.001752						23.9333	-0.150706	-0.000706
23.95	-0.001914	-0.001914						23.95	-0.150528	-0.000528
23.9667	-0.001895	-0.001895						23.9667	-0.15037	-0.00037
23.9833	-0.001657	-0.001657						23.9833	-0.149972	2.8e-05
24	-0.001288	-0.001288						24	-0.149604	0.000396
24.0167	-0.00105	-0.00105						24.0167	-0.149685	0.000315
24.0333	-0.000841	-0.000841						24.0333	-0.149637	0.000363
24.05	-0.000533	-0.000533						24.05	-0.149509	0.000491
24.0667	-0.000344	-0.000344						24.0667	-0.149221	0.000779
24.0833	-0.000369	-0.000369						24.0833	-0.148902	0.001098
24.1	4.6e-05	4.6e-05						24.1	-0.148771	0.001229
24.1167	0.000161	0.000161						24.1167	-0.148731	0.001269
24.1333	0.000736	0.000736						24.1333	-0.148831	0.001169
24.15	0.000692	0.000692						24.15	-0.149011	0.000989
24.1667	0.000607	0.000607						24.1667	-0.14893	0.00107
24.1833	0.000642	0.000642						24.1833	-0.14895	0.00105
24.2	0.000353	0.000353						24.2	-0.14898	0.00102
24.2167	0.000436	0.000436						24.2167	-0.149031	0.000969
24.2333	0.000779	0.000779						24.2333	-0.149112	0.000888
24.25	0.001212	0.001212						24.25	-0.149193	0.000807
24.2667	0.001195	0.001195						24.2667	-0.149234	0.000766
24.2833	0.001367	0.001367						24.2833	-0.149215	0.000785
24.3	0.00128	0.00128						24.3	-0.149236	0.000764
24.3167	0.000901	0.000901						24.3167	-0.149507	0.000493
24.3333	0.000678	0.000678						24.3333	-0.150029	-2.9e-05
24.35	0.000544	0.000544						24.35	-0.15012	-0.00012
24.3667	0.000441	0.000441						24.3667	-0.150192	-0.000192
24.3833	0.000247	0.000247						24.3833	-0.150313	-0.000313
24.4	-3.6e-05	-3.6e-05						24.4	-0.150365	-0.000365
24.4167	-0.00038	-0.00038						24.4167	-0.150427	-0.000427
24.4333	-0.000478	-0.000478						24.4333	-0.150358	-0.000358
24.45	-0.000489	-0.000489						24.45	-0.150177	-0.000177
24.4667	-0.00055	-0.00055						24.4667	-0.14984	0.00016
24.4833	-0.000631	-0.000631						24.4833	-0.149634	0.000366
24.5	-0.000672	-0.000672						24.5	-0.149668	0.000332
24.5167	-0.000473	-0.000473						24.5167	-0.149612	0.000388
24.5333	-0.000154	-0.000154						24.5333	-0.149645	0.000355
24.55	5.7e-05	5.7e-05						24.55	-0.149959	4.1e-05
24.5667	0.000289	0.000289						24.5667	-0.150582	-0.000582
24.5833	0.00046	0.00046						24.5833	-0.151509	-0.001509
24.6	0.000541	0.000541						24.6	-0.152426	-0.002426
24.6167	0.000553	0.000553						24.6167	-0.152753	-0.002753
24.6333	0.000554	0.000554						24.6333	-0.15264	-0.00264
24.65	0.000555	0.000555						24.65	-0.152787	-0.002787
24.6667	0.000517	0.000517						24.6667	-0.153134	-0.003134
24.6833	0.0005	0.0005						24.6833	-0.153485	-0.003485
24.7	0.000603	0.000603						24.7	-0.15464	-0.00464
24.7167	0.000647	0.000647						24.7167	-0.157244	-0.007244
24.7333	0.00058	0.00058						24.7333	-0.160889	-0.010889
24.75	0.000714	0.000714						24.75	-0.164664	-0.014664
24.7667	0.000767	0.000767						24.7667	-0.161598	-0.011598
24.7833	0.000931	0.000931						24.7833	-0.152613	-0.002613
24.8	0.001239	0.001239						24.8	-0.14468	0.00532
24.8167	0.001479	0.001479						24.8167	-0.142519	0.007481
24.8333	0.001649	0.001649						24.8333	-0.142038	0.007962
24.85	0.001739	0.001739						24.85	-0.142737	0.007263
24.8667	0.001609	0.001609						24.8667	-0.143636	0.006364
24.8833	0.001369	0.001369						24.8833	-0.144094	0.005906
24.9	0.001139	0.001139						24.9	-0.144523	0.005477
24.9167	0.000923	0.000923						24.9167	-0.144532	0.005468
24.9333	0.001134	0.001134						24.9333	-0.1452	0.0048
24.95	0.001485	0.001485						24.95	-0.146137	0.003863
24.9667	0.001925	0.001925						24.9667	-0.147105	0.002895
24.9833	0.002386	0.002386						24.9833	-0.147192	0.002808
25	0.001967	0.001967						25	-0.14733	0.00267
25.0167	0.001088	0.001088						25.0167	-0.148237	0.001763
25.0333	0.00369	0.00369						25.0333	-0.152224	-0.002224
25.05	0.000896	0.000896						25.05	-0.159883	-0.009883
25.0667	-0.005389	-0.005389						25.0667	-0.164398	-0.014398
25.0833	-0.011594	-0.011594						25.0833	-0.165224	-0.015224
25.1	-0.028788	-0.028788						25.1	-0.16442	-0.01442
25.1167	-0.044483	-0.044483						25.1167	-0.163775	-0.013775
25.1333	-0.061858	-0.061858						25.1333	-0.163551	-0.013551
25.15	-0.070463	-0.070463						25.15	-0.163277	-0.013277
25.1667	-0.068425	-0.068425						25.1667	-0.162238	-0.012238
25.1833	-0.057518	-0.057518						25.1833	-0.161007	-0.011007
25.2	-0.04015	-0.04015						25.2	-0.160626	-0.010626
25.2167	-0.026803	-0.026803						25.2167	-0.160645	-0.010645
25.2333	-0.020345	-0.020345						25.2333	-0.160034	-0.010034
25.25	-0.017748	-0.017748						25.25	-0.159083	-0.009083
25.2667	-0.01766	-0.01766						25.2667	-0.157792	-0.007792
25.2833	-0.014945	-0.014945						25.2833	-0.15683	-0.00683
25.3	-0.01128	-0.01128						25.3	-0.156177	-0.006177
25.3167	-0.009245	-0.009245						25.3167	-0.155624	-0.005624
25.3333	-0.005889	-0.005889						25.3333	-0.155172	-0.005172
25.35	-0.002664	-0.002664						25.35	-0.155029	-0.005029
25.3667	-0.000339	-0.000339						25.3667	-0.154766	-0.004766
25.3833	0.000756	0.000756						25.3833	-0.154393	-0.004393
25.4	0.001003	0.001003						25.4	-0.153731	-0.003731
25.4167	0.001212	0.001212						25.4167	-0.152962	-0.002962
25.4333	0.001652	0.001652						25.4333	-0.152292	-0.002292
25.45	0.002432	0.002432						25.45	-0.151863	-0.001863
25.4667	0.003792	0.003792						25.4667	-0.151583	-0.001583
25.4833	0.004022	0.004022						25.4833	-0.151354	-0.001354
25.5	0.004501	0.004501						25.5	-0.151384	-0.001384
25.5167	0.004759	0.004759						25.5167	-0.151685	-0.001685
25.5333	0.004758	0.004758						25.5333	-0.151584	-0.001584
25.55	0.004627	0.004627						25.55	-0.151533	-0.001533
25.5667	0.004475	0.004475						25.5667	-0.151761	-0.001761
25.5833	0.004194	0.004194						25.5833	-0.15158	-0.00158
25.6	0.003843	0.003843						25.6	-0.151509	-0.001509
25.6167	0.003412	0.003412						25.6167	-0.151508	-0.001508
25.6333	0.003056	0.003056						25.6333	-0.151697	-0.001697
25.65	0.002914	0.002914						25.65	-0.152157	-0.002157
25.6667	0.002892	0.002892						25.6667	-0.152549	-0.002549
25.6833	0.002791	0.002791						25.6833	-0.154021	-0.004021
25.7	0.002679	0.002679						25.7	-0.154164	-0.004164
25.7167	0.002437	0.002437						25.7167	-0.154816	-0.004816
25.7333	0.002076	0.002076						25.7333	-0.155609	-0.005609
25.75	0.001557	0.001557						25.75	-0.156761	-0.006761
25.7667	0.001073	0.001073						25.7667	-0.157593	-0.007593
25.7833	0.000759	0.000759						25.7833	-0.158113	-0.008113
25.8	0.000425	0.000425						25.8	-0.160582	-0.010582
25.8167	0.000221	0.000221						25.8167	-0.165702	-0.015702
25.8333	0.000207	0.000207						25.8333	-0.170691	-0.020691
25.85	0.000103	0.000103						25.85	-0.16654	-0.01654
25.8667	-4.9e-05	-4.9e-05						25.8667	-0.14776	0.00224
25.8833	-0.000283	-0.000283						25.8833	-0.135778	0.014222
25.9	-0.000566	-0.000566						25.9	-0.134573	0.015427
25.9167	-0.00061	-0.00061						25.9167	-0.139149	0.010851
25.9333	-0.000693	-0.000693						25.9333	-0.142235	0.007765
25.95	-0.000687	-0.000687						25.95	-0.14389	0.00611
25.9667	-0.00069	-0.00069						25.9667	-0.144536	0.005464
25.9833	-0.000564	-0.000564						25.9833	-0.145232	0.004768
26	-0.000398	-0.000398						26	-0.146143	0.003857
26.0167	-0.000368	-0.000368						26.0167	-0.147105	0.002895
26.0333	-0.000469	-0.000469						26.0333	-0.147698	0.002302
26.05	-0.000579	-0.000579						26.05	-0.14825	0.00175
26.0667	-0.00076	-0.00076						26.0667	-0.149182	0.000818
26.0833	-0.00084	-0.00084						26.0833	-0.150275	-0.000275
26.1	-0.00087	-0.00087						26.1	-0.151067	-0.001067
26.1167	-0.000883	-0.000883						26.1167	-0.151739	-0.001739
26.1333	-0.000762	-0.000762						26.1333	-0.152144	-0.002144
26.15	-0.000681	-0.000681						26.15	-0.152379	-0.002379
26.1667	-0.00089	-0.00089						26.1667	-0.152313	-0.002313
26.1833	-0.000769	-0.000769						26.1833	-0.151928	-0.001928
26.2	-0.000228	-0.000228						26.2	-0.151743	-0.001743
26.2167	0.000103	0.000103						26.2167	-0.151767	-0.001767
26.2333	0.000316	0.000316						26.2333	-0.151812	-0.001812
26.25	0.000423	0.000423						26.25	-0.151924	-0.001924
26.2667	0.00044	0.00044						26.2667	-0.151804	-0.001804
26.2833	0.000377	0.000377						26.2833	-0.151503	-0.001503
26.3	0.000344	0.000344						26.3	-0.151292	-0.001292
26.3167	0.000411	0.000411						26.3167	-0.151231	-0.001231
26.3333	0.000268	0.000268						26.3333	-0.15076	-0.00076
26.35	0.000445	0.000445						26.35	-0.150159	-0.000159
26.3667	0.000703	0.000703						26.3667	-0.149704	0.000296
26.3833	0.000961	0.000961						26.3833	-0.149719	0.000281
26.4	0.001268	0.001268						26.4	-0.149924	7.6e-05
26.4167	0.001536	0.001536						26.4167	-0.14942	0.00058
26.4333	0.001844	0.001844						26.4333	-0.148635	0.001365
26.45	0.001422	0.001422						26.45	-0.14784	0.00216
26.4667	0.000989	0.000989						26.4667	-0.147285	0.002715
26.4833	0.000886	0.000886						26.4833	-0.147077	0.002923
26.5	0.000714	0.000714						26.5	-0.1469	0.0031
26.5167	0.000461	0.000461						26.5167	-0.147072	0.002928
26.5333	0.000188	0.000188						26.5333	-0.147444	0.002556
26.55	-7.5e-05	-7.5e-05						26.55	-0.147406	0.002594
26.5667	-0.000358	-0.000358						26.5667	-0.147538	0.002462
26.5833	-0.00048	-0.00048						26.5833	-0.14826	0.00174
26.6	-0.000509	-0.000509						26.6	-0.148917	0.001083
26.6167	-0.000662	-0.000662						26.6167	-0.149039	0.000961
26.6333	-0.000845	-0.000845						26.6333	-0.149161	0.000839
26.65	-0.001058	-0.001058						26.65	-0.149113	0.000887
26.6667	-0.001411	-0.001411						26.6667	-0.149075	0.000925
26.6833	-0.001673	-0.001673						26.6833	-0.148927	0.001073
26.7	-0.001836	-0.001836						26.7	-0.14885	0.00115
26.7167	-0.00206	-0.00206						26.7167	-0.149352	0.000648
26.7333	-0.002278	-0.002278						26.7333	-0.149738	0.000262
26.75	-0.002237	-0.002237						26.75	-0.149993	7e-06
26.7667	-0.001966	-0.001966						26.7667	-0.150209	-0.000209
26.7833	-0.001685	-0.001685						26.7833	-0.150695	-0.000695
26.8	-0.001483	-0.001483						26.8	-0.15106	-0.00106
26.8167	-0.001602	-0.001602						26.8167	-0.151416	-0.001416
26.8333	-0.001992	-0.001992						26.8333	-0.151772	-0.001772
26.85	-0.002218	-0.002218						26.85	-0.151827	-0.001827
26.8667	-0.002283	-0.002283						26.8667	-0.151832	-0.001832
26.8833	-0.002138	-0.002138						26.8833	-0.151607	-0.001607
26.9	-0.002133	-0.002133						26.9	-0.151132	-0.001132
26.9167	-0.002158	-0.002158						26.9167	-0.150596	-0.000596
26.9333	-0.001893	-0.001893						26.9333	-0.150371	-0.000371
26.95	-0.001636	-0.001636						26.95	-0.150266	-0.000266
26.9667	-0.001569	-0.001569						26.9667	-0.150316	-0.000316
26.9833	-0.001413	-0.001413						26.9833	-0.150809	-0.000809
27	-0.001006	-0.001006						27	-0.151182	-0.001182
27.0167	-0.000809	-0.000809						27.0167	-0.151296	-0.001296
27.0333	-0.000643	-0.000643						27.0333	-0.151239	-0.001239
27.05	0.000234	0.000234						27.05	-0.151142	-0.001142
27.0667	0.000751	0.000751						27.0667	-0.151155	-0.001155
27.0833	0.000862	0.000862						27.0833	-0.151253	-0.001253
27.1	0.001052	0.001052						27.1	-0.151247	-0.001247
27.1167	0.001303	0.001303						27.1167	-0.150962	-0.000962
27.1333	0.001563	0.001563						27.1333	-0.150666	-0.000666
27.15	0.002014	0.002014						27.15	-0.150461	-0.000461
27.1667	0.002535	0.002535						27.1667	-0.150315	-0.000315
27.1833	0.002825	0.002825						27.1833	-0.15032	-0.00032
27.2	0.002885	0.002885						27.2	-0.150156	-0.000156
27.2167	0.002729	0.002729						27.2167	-0.149999	1e-06
27.2333	0.002572	0.002572						27.2333	-0.150142	-0.000142
27.25	0.002006	0.002006						27.25	-0.150395	-0.000395
27.2667	0.001839	0.001839						27.2667	-0.149908	9.2e-05
27.2833	0.001632	0.001632						27.2833	-0.14979	0.00021
27.3	0.001396	0.001396						27.3	-0.149703	0.000297
27.3167	0.001309	0.001309						27.3167	-0.149406	0.000594
27.3333	0.001095	0.001095						27.3333	-0.149113	0.000887
27.35	0.001151	0.001151						27.35	-0.148929	0.001071
27.3667	0.000967	0.000967						27.3667	-0.148685	0.001315
27.3833	0.000263	0.000263						27.3833	-0.148432	0.001568
27.4	0.000269	0.000269						27.4	-0.148298	0.001702
27.4167	0.000285	0.000285						27.4167	-0.148275	0.001725
27.4333	0	0						27.4333	-0.148711	0.001289
27.45	-0.000365	-0.000365						27.45	-0.14908	0.00092
27.4667	-0.000771	-0.000771						27.4667	-0.149069	0.000931
27.4833	-0.001016	-0.001016						27.4833	-0.149148	0.000852
27.5	-0.001141	-0.001141						27.5	-0.149177	0.000823
27.5167	-0.001297	-0.001297						27.5167	-0.149257	0.000743
27.5333	-0.001432	-0.001432						27.5333	-0.149616	0.000384
27.55	-0.001417	-0.001417						27.55	-0.150065	-6.5e-05
27.5667	-0.001158	-0.001158						27.5667	-0.15045	-0.00045
27.5833	-0.001038	-0.001038						27.5833	-0.150708	-0.000708
27.6	-0.000858	-0.000858						27.6	-0.150716	-0.000716
27.6167	-0.000609	-0.000609						27.6167	-0.150784	-0.000784
27.6333	-0.000279	-0.000279						27.6333	-0.150992	-0.000992
27.65	-0.00018	-0.00018						27.65	-0.151089	-0.001089
27.6667	-3.6e-05	-3.6e-05						27.6667	-0.150977	-0.000977
27.6833	4.4e-05	4.4e-05						27.6833	-0.150651	-0.000651
27.7	0.000203	0.000203						27.7	-0.150764	-0.000764
27.7167	0.000383	0.000383						27.7167	-0.150636	-0.000636
27.7333	0.000652	0.000652						27.7333	-0.150548	-0.000548
27.75	0.001072	0.001072						27.75	-0.150471	-0.000471
27.7667	0.001601	0.001601						27.7667	-0.150383	-0.000383
27.7833	0.002051	0.002051						27.7833	-0.150355	-0.000355
27.8	0.002631	0.002631						27.8	-0.150441	-0.000441
27.8167	0.003376	0.003376						27.8167	-0.150449	-0.000449
27.8333	0.00385	0.00385						27.8333	-0.150497	-0.000497
27.85	0.003515	0.003515						27.85	-0.150336	-0.000336
27.8667	0.003509	0.003509						27.8667	-0.149974	2.6e-05
27.8833	0.003794	0.003794						27.8833	-0.149612	0.000388
27.9	0.004118	0.004118						27.9	-0.14985	0.00015
27.9167	0.004004	0.004004						27.9167	-0.149759	0.000241
27.9333	0.004288	0.004288						27.9333	-0.150031	-3.1e-05
27.95	0.004263	0.004263						27.95	-0.150794	-0.000794
27.9667	0.003147	0.003147						27.9667	-0.150877	-0.000877
27.9833	0.001722	0.001722						27.9833	-0.15067	-0.00067
28	-0.000524	-0.000524						28	-0.150073	-7.3e-05
28.0167	-0.00184	-0.00184						28.0167	-0.149836	0.000164
28.0333	-2.3e-05	-2.3e-05						28.0333	-0.150309	-0.000309
28.05	-0.003693	-0.003693						28.05	-0.157592	-0.007592
28.0667	-0.009843	-0.009843						28.0667	-0.162618	-0.012618
28.0833	-0.014154	-0.014154						28.0833	-0.165804	-0.015804
28.1	-0.028344	-0.028344						28.1	-0.165579	-0.015579
28.1167	-0.044734	-0.044734						28.1167	-0.164525	-0.014525
28.1333	-0.058285	-0.058285						28.1333	-0.166311	-0.016311
28.15	-0.064407	-0.064407						28.15	-0.166287	-0.016287
28.1667	-0.065106	-0.065106						28.1667	-0.165369	-0.015369
28.1833	-0.056055	-0.056055						28.1833	-0.163935	-0.013935
28.2	-0.040963	-0.040963						28.2	-0.162281	-0.012281
28.2167	-0.027242	-0.027242						28.2167	-0.161247	-0.011247
28.2333	-0.018471	-0.018471						28.2333	-0.160183	-0.010183
28.25	-0.01553	-0.01553						28.25	-0.159239	-0.009239
28.2667	-0.014802	-0.014802						28.2667	-0.158285	-0.008285
28.2833	-0.013484	-0.013484						28.2833	-0.157064	-0.007064
28.3	-0.010835	-0.010835						28.3	-0.155658	-0.005658
28.3167	-0.008057	-0.008057						28.3167	-0.154422	-0.004422
28.3333	-0.006079	-0.006079						28.3333	-0.153706	-0.003706
28.35	-0.004341	-0.004341						28.35	-0.153399	-0.003399
28.3667	-0.002783	-0.002783						28.3667	-0.153103	-0.003103
28.3833	-0.001865	-0.001865						28.3833	-0.152477	-0.002477
28.4	-0.000875	-0.000875						28.4	-0.151732	-0.001732
28.4167	0.00015	0.00015						28.4167	-0.151251	-0.001251
28.4333	0.001096	0.001096						28.4333	-0.1508	-0.0008
28.45	0.002151	0.002151						28.45	-0.150889	-0.000889
28.4667	0.003166	0.003166						28.4667	-0.150999	-0.000999
28.4833	0.004421	0.004421						28.4833	-0.150808	-0.000808
28.5	0.005577	0.005577						28.5	-0.150697	-0.000697
28.5167	0.005864	0.005864						28.5167	-0.150726	-0.000726
28.5333	0.005713	0.005713						28.5333	-0.150898	-0.000898
28.55	0.005411	0.005411						28.55	-0.15115	-0.00115
28.5667	0.00505	0.00505						28.5667	-0.151082	-0.001082
28.5833	0.004778	0.004778						28.5833	-0.151294	-0.001294
28.6	0.004556	0.004556						28.6	-0.151476	-0.001476
28.6167	0.004065	0.004065						28.6167	-0.151688	-0.001688
28.6333	0.003601	0.003601						28.6333	-0.15191	-0.00191
28.65	0.003563	0.003563						28.65	-0.151972	-0.001972
28.6667	0.003445	0.003445						28.6667	-0.152044	-0.002044
28.6833	0.003027	0.003027						28.6833	-0.152307	-0.002307
28.7	0.002699	0.002699						28.7	-0.152219	-0.002219
28.7167	0.002291	0.002291						28.7167	-0.152041	-0.002041
28.7333	0.001663	0.001663						28.7333	-0.151944	-0.001944
28.75	0.001014	0.001014						28.75	-0.151866	-0.001866
28.7667	0.000543	0.000543						28.7667	-0.151536	-0.001536
28.7833	6.1e-05	6.1e-05						28.7833	-0.151004	-0.001004
28.8	-0.00033	-0.00033						28.8	-0.150822	-0.000822
28.8167	-0.000851	-0.000851						28.8167	-0.150851	-0.000851
28.8333	-0.001053	-0.001053						28.8333	-0.150699	-0.000699
28.85	-0.001174	-0.001174						28.85	-0.150317	-0.000317
28.8667	-0.001285	-0.001285						28.8667	-0.149845	0.000155
28.8833	-0.001269	-0.001269						28.8833	-0.149598	0.000402
28.9	-0.001373	-0.001373						28.9	-0.149342	0.000658
28.9167	-0.001487	-0.001487						28.9167	-0.149266	0.000734
28.9333	-0.001502	-0.001502						28.9333	-0.149131	0.000869
28.95	-0.001346	-0.001346						28.95	-0.148845	0.001155
28.9667	-0.00125	-0.00125						28.9667	-0.148949	0.001051
28.9833	-0.001355	-0.001355						28.9833	-0.148943	0.001057
29	-0.001323	-0.001323						29	-0.148562	0.001438
29.0167	-0.001031	-0.001031						29.0167	-0.148083	0.001917
29.0333	-0.000759	-0.000759						29.0333	-0.147924	0.002076
29.05	-0.000467	-0.000467						29.05	-0.148095	0.001905
29.0667	-0.000115	-0.000115						29.0667	-0.148256	0.001744
29.0833	0.000196	0.000196						29.0833	-0.148367	0.001633
29.1	0.000258	0.000258						29.1	-0.148608	0.001392
29.1167	-1.4e-05	-1.4e-05						29.1167	-0.148758	0.001242
29.1333	-6.7e-05	-6.7e-05						29.1333	-0.148604	0.001396
29.15	-0.00012	-0.00012						29.15	-0.148511	0.001489
29.1667	-0.000234	-0.000234						29.1667	-0.148607	0.001393
29.1833	-0.000437	-0.000437						29.1833	-0.148824	0.001176
29.2	-0.0006	-0.0006						29.2	-0.14909	0.00091
29.2167	-0.000374	-0.000374						29.2167	-0.149337	0.000663
29.2333	-0.000139	-0.000139						29.2333	-0.149583	0.000417
29.25	-9.5e-05	-9.5e-05						29.25	-0.149376	0.000624
29.2667	-0.000442	-0.000442						29.2667	-0.149176	0.000824
29.2833	-0.000539	-0.000539						29.2833	-0.149266	0.000734
29.3	-0.000335	-0.000335						29.3	-0.149346	0.000654
29.3167	-0.000322	-0.000322						29.3167	-0.149576	0.000424
29.3333	-0.000509	-0.000509						29.3333	-0.150027	-2.7e-05
29.35	-0.000605	-0.000605						29.35	-0.150407	-0.000407
29.3667	-0.00054	-0.00054						29.3667	-0.150704	-0.000704
29.3833	-0.000605	-0.000605						29.3833	-0.150711	-0.000711
29.4	-0.000711	-0.000711						29.4	-0.150727	-0.000727
29.4167	-0.000646	-0.000646						29.4167	-0.150734	-0.000734
29.4333	-0.000201	-0.000201						29.4333	-0.15069	-0.00069
29.45	1.3e-05	1.3e-05						29.45	-0.150497	-0.000497
29.4667	0.00016	0.00016						29.4667	-0.150593	-0.000593
29.4833	0.000385	0.000385						29.4833	-0.150973	-0.000973
29.5	9e-05	9e-05						29.5	-0.151328	-0.001328
29.5167	3.5e-05	3.5e-05						29.5167	-0.151652	-0.001652
29.5333	-4e-05	-4e-05						29.5333	-0.151666	-0.001666
29.55	6.5e-05	6.5e-05						29.55	-0.151481	-0.001481
29.5667	0.0005	0.0005						29.5667	-0.151675	-0.001675
29.5833	0.000525	0.000525						29.5833	-0.15199	-0.00199
29.6	0.000529	0.000529						29.6	-0.151867	-0.001867
29.6167	0.000834	0.000834						29.6167	-0.151704	-0.001704
29.6333	0.001169	0.001169						29.6333	-0.151241	-0.001241
29.65	0.001524	0.001524						29.65	-0.150409	-0.000409
29.6667	0.001819	0.001819						29.6667	-0.150196	-0.000196
29.6833	0.001983	0.001983						29.6833	-0.150493	-0.000493
29.7	0.001758	0.001758						29.7	-0.15108	-0.00108
29.7167	0.001661	0.001661						29.7167	-0.150957	-0.000957
29.7333	0.001579	0.001579						29.7333	-0.150754	-0.000754
29.75	0.001507	0.001507						29.75	-0.15068	-0.00068
29.7667	0.001355	0.001355						29.7667	-0.150706	-0.000706
29.7833	0.001283	0.001283						29.7833	-0.150772	-0.000772
29.8	0.001182	0.001182						29.8	-0.150719	-0.000719
29.8167	0.00101	0.00101						29.8167	-0.150495	-0.000495
29.8333	0.000835	0.000835						29.8333	-0.150151	-0.000151
29.85	0.000656	0.000656						29.85	-0.149528	0.000472
29.8667	0.000737	0.000737						29.8667	-0.149275	0.000725
29.8833	0.000768	0.000768						29.8833	-0.149442	0.000558
29.9	0.000709	0.000709						29.9	-0.149628	0.000372
29.9167	0.0003	0.0003						29.9167	-0.149805	0.000195
29.9333	0.000191	0.000191						29.9333	-0.149872	0.000128
29.95	0.00033	0.00033						29.95	-0.149939	6.1e-05
29.9667	0.000214	0.000214						29.9667	-0.15008	-8e-05
29.9833	0.000118	0.000118						29.9833	-0.150098	-9.8e-05
30	-0.000118	-0.000118						30	-0.149926	7.4e-05
30.0167	-0.000594	-0.000594						30.0167	-0.149814	0.000186
30.0333	-0.00109	-0.00109						30.0333	-0.149682	0.000318
30.05	-0.001716	-0.001716						30.05	-0.14957	0.00043
30.0667	-0.001987	-0.001987						30.0667	-0.149357	0.000643
30.0833	-0.002101	-0.002101						30.0833	-0.149148	0.000852
30.1	-0.002004	-0.002004						30.1	-0.148969	0.001031
30.1167	-0.001818	-0.001818						30.1167	-0.14875	0.00125
30.1333	-0.001391	-0.001391						30.1333	-0.148771	0.001229
30.15	-0.001085	-0.001085						30.15	-0.148592	0.001408
30.1667	-0.001419	-0.001419						30.1667	-0.148363	0.001637
30.1833	-0.001572	-0.001572						30.1833	-0.148394	0.001606
30.2	-0.001543	-0.001543						30.2	-0.14829	0.00171
30.2167	-0.001634	-0.001634						30.2167	-0.148141	0.001859
30.2333	-0.001345	-0.001345						30.2333	-0.148192	0.001808
30.25	-0.001076	-0.001076						30.25	-0.148383	0.001617
30.2667	-0.001227	-0.001227						30.2667	-0.148644	0.001356
30.2833	-0.001407	-0.001407						30.2833	-0.148845	0.001155
30.3	-0.001828	-0.001828						30.3	-0.148636	0.001364
30.3167	-0.002045	-0.002045						30.3167	-0.148466	0.001534
30.3333	-0.001938	-0.001938						30.3333	-0.148463	0.001537
30.35	-0.001751	-0.001751						30.35	-0.148551	0.001449
30.3667	-0.001414	-0.001414						30.3667	-0.148808	0.001192
30.3833	-0.001177	-0.001177						30.3833	-0.149035	0.000965
30.4	-0.00108	-0.00108						30.4	-0.149253	0.000747
30.4167	-0.001063	-0.001063						30.4167	-0.14955	0.00045
30.4333	-0.000944	-0.000944						30.4333	-0.149797	0.000203
30.45	-0.00073	-0.00073						30.45	-0.149946	5.4e-05
30.4667	-0.000266	-0.000266						30.4667	-0.150194	-0.000194
30.4833	0.000258	0.000258						30.4833	-0.150312	-0.000312
30.5	0.000732	0.000732						30.5	-0.150341	-0.000341
30.5167	0.000666	0.000666						30.5167	-0.150399	-0.000399
30.5333	0.0004	0.0004						30.5333	-0.150587	-0.000587
30.55	0.00022	0.00022						30.55	-0.150535	-0.000535
30.5667	0.000218	0.000218						30.5667	-0.150525	-0.000525
30.5833	0.000446	0.000446						30.5833	-0.150521	-0.000521
30.6	0.000463	0.000463						30.6	-0.150597	-0.000597
30.6167	0.000821	0.000821						30.6167	-0.150694	-0.000694
30.6333	0.001489	0.001489						30.6333	-0.1511	-0.0011
30.65	0.001687	0.001687						30.65	-0.151506	-0.001506
30.6667	0.002013	0.002013						30.6667	-0.151702	-0.001702
30.6833	0.001898	0.001898						30.6833	-0.151842	-0.001842
30.7	0.001572	0.001572						30.7	-0.151769	-0.001769
30.7167	0.001577	0.001577						30.7167	-0.151775	-0.001775
30.7333	0.001602	0.001602						30.7333	-0.151792	-0.001792
30.75	0.001786	0.001786						30.75	-0.151759	-0.001759
30.7667	0.002161	0.002161						30.7667	-0.151826	-0.001826
30.7833	0.002047	0.002047						30.7833	-0.151833	-0.001833
30.8	0.002088	0.002088						30.8	-0.151708	-0.001708
30.8167	0.001789	0.001789						30.8167	-0.15153	-0.00153
30.8333	0.00177	0.00177						30.8333	-0.151361	-0.001361
30.85	0.001791	0.001791						30.85	-0.151253	-0.001253
30.8667	0.001981	0.001981						30.8667	-0.151124	-0.001124
30.8833	0.002162	0.002162						30.8833	-0.151446	-0.001446
30.9	0.002273	0.002273						30.9	-0.151257	-0.001257
30.9167	0.002036	0.002036						30.9167	-0.150531	-0.000531
30.9333	0.002245	0.002245						30.9333	-0.149931	6.9e-05
30.95	0.003154	0.003154						30.95	-0.149781	0.000219
30.9667	0.003883	0.003883						30.9667	-0.149432	0.000568
30.9833	0.002862	0.002862						30.9833	-0.148582	0.001418
31	0.000821	0.000821						31	-0.147323	0.002677
31.0167	-0.000461	-0.000461						31.0167	-0.147323	0.002677
31.0333	-5e-06	-5e-06						31.0333	-0.146873	0.003127
31.05	-0.000405	-0.000405						31.05	-0.14984	0.00016
31.0667	-0.004335	-0.004335						31.0667	-0.15469	-0.00469
31.0833	-0.010975	-0.010975						31.0833	-0.158429	-0.008429
31.1	-0.019725	-0.019725						31.1	-0.160009	-0.010009
31.1167	-0.039885	-0.039885						31.1167	-0.159149	-0.009149
31.1333	-0.053685	-0.053685						31.1333	-0.158618	-0.008618
31.15	-0.062805	-0.062805						31.15	-0.159238	-0.009238
31.1667	-0.062808	-0.062808						31.1667	-0.160423	-0.010423
31.1833	-0.054651	-0.054651						31.1833	-0.159502	-0.009502
31.2	-0.041434	-0.041434						31.2	-0.158401	-0.008401
31.2167	-0.023977	-0.023977						31.2167	-0.15767	-0.00767
31.2333	-0.01163	-0.01163						31.2333	-0.157519	-0.007519
31.25	-0.008973	-0.008973						31.25	-0.156678	-0.006678
31.2667	-0.0107	-0.0107						31.2667	-0.155087	-0.005087
31.2833	-0.012349	-0.012349						31.2833	-0.154046	-0.004046
31.3	-0.011877	-0.011877						31.3	-0.153525	-0.003525
31.3167	-0.010326	-0.010326						31.3167	-0.152864	-0.002864
31.3333	-0.008704	-0.008704						31.3333	-0.152122	-0.002122
31.35	-0.007593	-0.007593						31.35	-0.152091	-0.002091
31.3667	-0.006431	-0.006431						31.3667	-0.15211	-0.00211
31.3833	-0.004743	-0.004743						31.3833	-0.151928	-0.001928
31.4	-0.003421	-0.003421						31.4	-0.151514	-0.001514
31.4167	-0.003019	-0.003019						31.4167	-0.150773	-0.000773
31.4333	-0.002737	-0.002737						31.4333	-0.150131	-0.000131
31.45	-0.002025	-0.002025						31.45	-0.14996	4e-05
31.4667	-0.000793	-0.000793						31.4667	-0.150009	-9e-06
31.4833	0.000779	0.000779						31.4833	-0.150037	-3.7e-05
31.5	0.00144	0.00144						31.5	-0.149966	3.4e-05
31.5167	0.002054	0.002054						31.5167	-0.150393	-0.000393
31.5333	0.002754	0.002754						31.5333	-0.150512	-0.000512
31.55	0.003124	0.003124						31.55	-0.15047	-0.00047
31.5667	0.002944	0.002944						31.5667	-0.150199	-0.000199
31.5833	0.002574	0.002574						31.5833	-0.149757	0.000243
31.6	0.002714	0.002714						31.6	-0.149526	0.000474
31.6167	0.003174	0.003174						31.6167	-0.149315	0.000685
31.6333	0.003341	0.003341						31.6333	-0.149303	0.000697
31.65	0.003022	0.003022						31.65	-0.149455	0.000545
31.6667	0.002523	0.002523						31.6667	-0.149224	0.000776
31.6833	0.001884	0.001884						31.6833	-0.148702	0.001298
31.7	0.001075	0.001075						31.7	-0.14861	0.00139
31.7167	0.000856	0.000856						31.7167	-0.148459	0.001541
31.7333	0.000987	0.000987						31.7333	-0.148137	0.001863
31.75	0.000617	0.000617						31.75	-0.148185	0.001815
31.7667	0.000299	0.000299						31.7667	-0.148199	0.001801
31.7833	0.000221	0.000221						31.7833	-0.147951	0.002049
31.8	0.000213	0.000213						31.8	-0.147923	0.002077
31.8167	0.000355	0.000355						31.8167	-0.148026	0.001974
31.8333	0.000866	0.000866						31.8333	-0.147948	0.002052
31.85	0.001438	0.001438						31.85	-0.14781	0.00219
31.8667	0.001545	0.001545						31.8667	-0.147982	0.002018
31.8833	0.001596	0.001596						31.8833	-0.148259	0.001741
31.9	0.001428	0.001428						31.9	-0.14856	0.00144
31.9167	0.001029	0.001029						31.9167	-0.148861	0.001139
31.9333	0.00044	0.00044						31.9333	-0.149072	0.000928
31.95	-8e-06	-8e-06						31.95	-0.149082	0.000918
31.9667	-0.000377	-0.000377						31.9667	-0.149233	0.000767
31.9833	-0.000185	-0.000185						31.9833	-0.149354	0.000646
32	-2.3e-05	-2.3e-05						32	-0.14943	0.00057
32.0167	0.000418	0.000418						32.0167	-0.149544	0.000456
32.0333	0.0005	0.0005						32.0333	-0.149748	0.000252
32.05	0.000522	0.000522						32.05	-0.150073	-7.3e-05
32.0667	0.000454	0.000454						32.0667	-0.150537	-0.000537
32.0833	0.000345	0.000345						32.0833	-0.150971	-0.000971
32.1	0.000137	0.000137						32.1	-0.151075	-0.001075
32.1167	-7.3e-05	-7.3e-05						32.1167	-0.15113	-0.00113
32.1333	-0.000424	-0.000424						32.1333	-0.151025	-0.001025
32.15	-0.000894	-0.000894						32.15	-0.150761	-0.000761
32.1667	-0.001445	-0.001445						32.1667	-0.150686	-0.000686
32.1833	-0.001996	-0.001996						32.1833	-0.151042	-0.001042
32.2	-0.002156	-0.002156						32.2	-0.151467	-0.001467
32.2167	-0.002087	-0.002087						32.2167	-0.151713	-0.001713
32.2333	-0.002055	-0.002055						32.2333	-0.151968	-0.001968
32.25	-0.001768	-0.001768						32.25	-0.152106	-0.002106
32.2667	-0.00126	-0.00126						32.2667	-0.152325	-0.002325
32.2833	-0.000962	-0.000962						32.2833	-0.152554	-0.002554
32.3	-0.000765	-0.000765						32.3	-0.152744	-0.002744
32.3167	-0.000577	-0.000577						32.3167	-0.153113	-0.003113
32.3333	-0.000569	-0.000569						32.3333	-0.152942	-0.002942
32.35	-0.000686	-0.000686						32.35	-0.152652	-0.002652
32.3667	-0.000807	-0.000807						32.3667	-0.152591	-0.002591
32.3833	-0.000777	-0.000777						32.3833	-0.152385	-0.002385
32.4	-0.000688	-0.000688						32.4	-0.152038	-0.002038
32.4167	-0.000639	-0.000639						32.4167	-0.151412	-0.001412
32.4333	-0.00043	-0.00043						32.4333	-0.151026	-0.001026
32.45	-0.000171	-0.000171						32.45	-0.150179	-0.000179
32.4667	0.000329	0.000329						32.4667	-0.149813	0.000187
32.4833	0.000691	0.000691						32.4833	-0.149517	0.000483
32.5	0.000903	0.000903						32.5	-0.149382	0.000618
32.5167	0.001065	0.001065						32.5167	-0.149147	0.000853
32.5333	0.001077	0.001077						32.5333	-0.148253	0.001747
32.55	0.001048	0.001048						32.55	-0.147508	0.002492
32.5667	0.00112	0.00112						32.5667	-0.147703	0.002297
32.5833	0.000993	0.000993						32.5833	-0.147678	0.002322
32.6	0.000617	0.000617						32.6	-0.14733	0.00267
32.6167	0.000601	0.000601						32.6167	-0.147184	0.002816
32.6333	0.000735	0.000735						32.6333	-0.146679	0.003321
32.65	0.000818	0.000818						32.65	-0.146483	0.003517
32.6667	0.000962	0.000962						32.6667	-0.147178	0.002822
32.6833	0.000856	0.000856						32.6833	-0.147242	0.002758
32.7	0.0007	0.0007						32.7	-0.147486	0.002514
32.7167	0.000496	0.000496						32.7167	-0.14791	0.00209
32.7333	0.000383	0.000383						32.7333	-0.148446	0.001554
32.75	0.000251	0.000251						32.75	-0.149172	0.000828
32.7667	-9.2e-05	-9.2e-05						32.7667	-0.150029	-2.9e-05
32.7833	-0.000454	-0.000454						32.7833	-0.150565	-0.000565
32.8	-0.000627	-0.000627						32.8	-0.150831	-0.000831
32.8167	-0.000619	-0.000619						32.8167	-0.150917	-0.000917
32.8333	-0.000644	-0.000644						32.8333	-0.150773	-0.000773
32.85	-0.000525	-0.000525						32.85	-0.150374	-0.000374
32.8667	-0.000276	-0.000276						32.8667	-0.150274	-0.000274
32.8833	-0.000148	-0.000148						32.8833	-0.150465	-0.000465
32.9	-0.000139	-0.000139						32.9	-0.150886	-0.000886
32.9167	-0.000301	-0.000301						32.9167	-0.151317	-0.001317
32.9333	-0.000412	-0.000412						32.9333	-0.151347	-0.001347
32.95	-0.000648	-0.000648						32.95	-0.152038	-0.002038
32.9667	-0.000108	-0.000108						32.9667	-0.152089	-0.002089
32.9833	0.000201	0.000201						32.9833	-0.152154	-0.002154
33	0.000181	0.000181						33	-0.152129	-0.002129
33.0167	0.000241	0.000241						33.0167	-0.152214	-0.002214
33.0333	0.00043	0.00043						33.0333	-0.15194	-0.00194
33.05	0.00064	0.00064						33.05	-0.151195	-0.001195
33.0667	0.001003	0.001003						33.0667	-0.15059	-0.00059
33.0833	0.001515	0.001515						33.0833	-0.150253	-0.000253
33.1	0.001566	0.001566						33.1	-0.150543	-0.000543
33.1167	0.001287	0.001287						33.1167	-0.150933	-0.000933
33.1333	0.000949	0.000949						33.1333	-0.150923	-0.000923
33.15	0.00062	0.00062						33.15	-0.150754	-0.000754
33.1667	0.000642	0.000642						33.1667	-0.150764	-0.000764
33.1833	0.000434	0.000434						33.1833	-0.150734	-0.000734
33.2	3.2e-05	3.2e-05						33.2	-0.150757	-0.000757
33.2167	-0.00027	-0.00027						33.2167	-0.150535	-0.000535
33.2333	-0.000682	-0.000682						33.2333	-0.150194	-0.000194
33.25	-0.000774	-0.000774						33.25	-0.149693	0.000307
33.2667	-0.000766	-0.000766						33.2667	-0.149061	0.000939
33.2833	-0.001048	-0.001048						33.2833	-0.14874	0.00126
33.3	-0.0015	-0.0015						33.3	-0.148559	0.001441
33.3167	-0.001733	-0.001733						33.3167	-0.148457	0.001543
33.3333	-0.001686	-0.001686						33.3333	-0.148556	0.001444
33.35	-0.001499	-0.001499						33.35	-0.148665	0.001335
33.3667	-0.001372	-0.001372						33.3667	-0.148893	0.001107
[truncated: 400 more rows]

## Sheet: Figure 2A - 1
ctRetromer - ctVps5FL								ctRetromer + RT-D3 - ctVps5FL								ctRetromer + RT-D1 L7E - ctVps5FL
DP_X	DP_Y_normalized	DP_Y_Raw	Point		curve			DP_X	DP_Y_normalized	DP_Y_Raw	Point		curve			DP_X	DP_Y_normalized	DP_Y_Raw	Point		curve
0.083333	0.001907	-0.758093	0.416767	-6.62877	0.0457	-6.90432		0.083333	-0.014818	-0.014818	0.416767	-4.62111	0.0457	-5.24578		0.083333	-0.293067	0.006933	0.416767	-6.69883	0.0457	-6.99826
0.1	0.000391	-0.759609	0.793502	-5.3346	0.416767	-6.57819		0.1	-0.010869	-0.010869	0.793502	-3.74823	0.416767	-4.65782		0.1	-0.295969	0.004031	0.793502	-5.55809	0.416767	-6.65921
0.116667	0.000206	-0.759794	1.1759	-3.34766	0.793502	-5.42323		0.116667	-0.008901	-0.008901	1.1759	-2.87572	0.793502	-3.67825		0.116667	-0.297121	0.002879	1.1759	-3.08113	0.793502	-5.47209
0.133333	0.00027	-0.75973	1.56398	-1.55937	1.1759	-3.29977		0.133333	-0.007073	-0.007073	1.56398	-2.08057	1.1759	-2.84547		0.133333	-0.296693	0.003307	1.56398	-1.57091	1.1759	-3.32992
0.15	8.4e-05	-0.759916	1.95771	-0.587619	1.56398	-1.49857		0.15	-0.005624	-0.005624	1.95771	-1.69671	1.56398	-2.18609		0.15	-0.297165	0.002835	1.95771	-0.712981	1.56398	-1.52602
0.166667	-0.000152	-0.760152	2.35712	-0.289715	1.95771	-0.692879		0.166667	-0.005046	-0.005046	2.35712	-1.26054	1.95771	-1.68568		0.166667	-0.297477	0.002523	2.35712	-0.427752	1.95771	-0.711959
0.183333	-0.000158	-0.760158	2.7622	-0.169636	2.35712	-0.370459		0.183333	-0.004647	-0.004647	2.7622	-1.11198	2.35712	-1.31297		0.183333	-0.297939	0.002061	2.7622	-0.313614	2.35712	-0.382649
0.2	-5.4e-05	-0.760054	3.17294	-0.191019	2.7622	-0.223785		0.2	-0.003469	-0.003469	3.17294	-0.885151	2.7622	-1.03614		0.2	-0.297961	0.002039	3.17294	-0.088406	2.7622	-0.231838
0.216667	-7.2e-05	-0.760072	3.58935	-0.112447	3.17294	-0.14736		0.216667	-0.000608	-0.000608	3.58935	-0.708354	3.17294	-0.829149		0.216667	-0.298204	0.001796	3.58935	-0.080514	3.17294	-0.152949
0.233333	-7.1e-05	-0.760071	4.01143	-0.085107	3.58935	-0.103114		0.233333	0.002621	0.002621	4.01143	-0.50744	3.58935	-0.672576		0.233333	-0.29749	0.00251	4.01143	-0.064697	3.58935	-0.107166
0.25	-0.00049	-0.76049	4.43917	-0.129684	4.01143	-0.075375		0.25	0.0046	0.0046	4.43917	-0.450206	4.01143	-0.552503		0.25	-0.296156	0.003844	4.43917	-0.048715	4.01143	-0.078419
0.266667	-0.001169	-0.761169	4.87258	-0.077918	4.43917	-0.056881		0.266667	0.00443	0.00443	4.87258	-0.355132	4.43917	-0.459096		0.266667	-0.294962	0.005038	4.87258	-0.111609	4.43917	-0.059232
0.283333	-0.001047	-0.761047			4.87258	-0.043931		0.283333	0.004599	0.004599			4.87258	-0.385405		0.283333	-0.294288	0.005712			4.87258	-0.045789
0.3	-0.000686	-0.760686						0.3	0.006598	0.006598						0.3	-0.294774	0.005226
0.316667	-0.001045	-0.761045						0.316667	0.008637	0.008637						0.316667	-0.29609	0.00391
0.333333	-0.001096	-0.761096						0.333333	0.010158	0.010158						0.333333	-0.297682	0.002318
0.35	-0.000479	-0.760479						0.35	0.010872	0.010872						0.35	-0.299281	0.000719
0.366667	0.000559	-0.759441						0.366667	0.011677	0.011677						0.366667	-0.300311	-0.000311
0.383333	0.000816	-0.759184						0.383333	0.012781	0.012781						0.383333	-0.29987	0.00013
0.4	0.000374	-0.759626						0.4	0.013236	0.013236						0.4	-0.299869	0.000131
0.416667	0.000431	-0.759569						0.416667	0.01452	0.01452						0.416667	-0.300709	-0.000709
0.433333	0.000788	-0.759212						0.433333	0.015915	0.015915						0.433333	-0.302398	-0.002398
0.45	0.000845	-0.759155						0.45	0.016428	0.016428						0.45	-0.304671	-0.004671
0.466667	0.001051	-0.758949						0.466667	0.015823	0.015823						0.466667	-0.307005	-0.007005
0.483333	0.000886	-0.759114						0.483333	0.014779	0.014779						0.483333	-0.308918	-0.008918
0.5	0.000362	-0.759638						0.5	0.013834	0.013834						0.5	-0.310431	-0.010431
0.516667	-0.000303	-0.760303						0.516667	0.013289	0.013289						0.516667	-0.311204	-0.011204
0.533333	-5.7e-05	-0.760057						0.533333	0.011905	0.011905						0.533333	-0.311037	-0.011037
0.55	0.000258	-0.759742						0.55	0.00826	0.00826						0.55	-0.31172	-0.01172
0.566667	0.000453	-0.759547						0.566667	0.003258	0.003258						0.566667	-0.313354	-0.013354
0.583333	0.000595	-0.759405						0.583333	-0.000883	-0.000883						0.583333	-0.315046	-0.015046
0.6	0.000457	-0.759543						0.6	-0.003283	-0.003283						0.6	-0.313498	-0.013498
0.616667	-0.000151	-0.760151						0.616667	-0.004864	-0.004864						0.616667	-0.311361	-0.011361
0.633333	-0.000299	-0.760299						0.633333	-0.006954	-0.006954						0.633333	-0.310273	-0.010273
0.65	-0.000467	-0.760467						0.65	-0.010904	-0.010904						0.65	-0.309935	-0.009935
0.666667	-0.001156	-0.761156						0.666667	-0.013775	-0.013775						0.666667	-0.309048	-0.009048
0.683333	-0.001594	-0.761594						0.683333	-0.012277	-0.012277						0.683333	-0.30872	-0.00872
0.7	-0.001678	-0.761678						0.7	-0.010726	-0.010726						0.7	-0.307989	-0.007989
0.716667	-0.000623	-0.760623						0.716667	-0.012085	-0.012085						0.716667	-0.304858	-0.004858
0.733333	-0.000157	-0.760157						0.733333	-0.015404	-0.015404						0.733333	-0.302796	-0.002796
0.75	-6.2e-05	-0.760062						0.75	-0.018793	-0.018793						0.75	-0.301675	-0.001675
0.766667	-6e-06	-0.760006						0.766667	-0.019652	-0.019652						0.766667	-0.299783	0.000217
0.783333	0.000679	-0.759321						0.783333	-0.015571	-0.015571						0.783333	-0.296972	0.003028
0.8	0.000995	-0.759005						0.8	-0.01369	-0.01369						0.8	-0.29386	0.00614
0.816667	0.000796	-0.759204						0.816667	-0.013593	-0.013593						0.816667	-0.28989	0.01011
0.833333	0.000495	-0.759505						0.833333	-0.013289	-0.013289						0.833333	-0.287086	0.012914
0.85	3.5e-05	-0.759965						0.85	-0.011616	-0.011616						0.85	-0.287252	0.012748
0.866667	-0.000145	-0.760145						0.866667	-0.008132	-0.008132						0.866667	-0.288977	0.011023
0.883333	0.000225	-0.759775						0.883333	-0.002968	-0.002968						0.883333	-0.289153	0.010847
0.9	0.000855	-0.759145						0.9	-0.000614	-0.000614						0.9	-0.288719	0.011281
0.916667	0.002004	-0.757996						0.916667	-0.00081	-0.00081						0.916667	-0.287164	0.012836
0.933333	0.00101	-0.75899						0.933333	-0.001499	-0.001499						0.933333	-0.286044	0.013956
0.95	-7e-06	-0.760007						0.95	-0.004864	-0.004864						0.95	-0.288905	0.011095
0.966667	-0.000934	-0.760934						0.966667	-0.00934	-0.00934						0.966667	-0.291366	0.008634
0.983333	-0.001741	-0.761741						0.983333	-0.009985	-0.009985						0.983333	-0.298568	0.001432
1	-0.001488	-0.761488						1	-0.003031	-0.003031						1	-0.310489	-0.010489
1.01667	-0.000575	-0.760575						1.01667	0.000314	0.000314						1.01667	-0.31515	-0.01515
1.03333	0.000778	-0.759222						1.03333	-0.009222	-0.009222						1.03333	-0.312741	-0.012741
1.05	-0.002303	-0.762303						1.05	-0.011503	-0.011503						1.05	-0.312549	-0.012549
1.06667	-0.00578	-0.76578						1.06667	-0.008412	-0.008412						1.06667	-0.318651	-0.018651
1.08333	-0.008117	-0.768117						1.08333	-0.001781	-0.001781						1.08333	-0.324453	-0.024453
1.1	-0.009024	-0.769024						1.1	0.001529	0.001529						1.1	-0.324855	-0.024855
1.11667	-0.007931	-0.767931						1.11667	-0.00018	-0.00018						1.11667	-0.324287	-0.024287
1.13333	-0.006258	-0.766258						1.13333	-0.002889	-0.002889						1.13333	-0.324018	-0.024018
1.15	-0.005615	-0.765615						1.15	-0.004759	-0.004759						1.15	-0.32308	-0.02308
1.16667	-0.005995	-0.765995						1.16667	-0.00588	-0.00588						1.16667	-0.322846	-0.022846
1.18333	-0.006685	-0.766685						1.18333	-0.005207	-0.005207						1.18333	-0.322965	-0.022965
1.2	-0.007524	-0.767524						1.2	-0.004304	-0.004304						1.2	-0.323424	-0.023424
1.21667	-0.007314	-0.767314						1.21667	-0.003491	-0.003491						1.21667	-0.323223	-0.023223
1.23333	-0.006743	-0.766743						1.23333	-0.001207	-0.001207						1.23333	-0.322941	-0.022941
1.25	-0.005503	-0.765503						1.25	0.001116	0.001116						1.25	-0.32328	-0.02328
1.26667	-0.004553	-0.764553						1.26667	0.003159	0.003159						1.26667	-0.323269	-0.023269
1.28333	-0.003713	-0.763713						1.28333	0.004403	0.004403						1.28333	-0.321456	-0.021456
1.3	-0.002428	-0.762428						1.3	0.004398	0.004398						1.3	-0.318458	-0.018458
1.31667	-0.000882	-0.760882						1.31667	0.002992	0.002992						1.31667	-0.31512	-0.01512
1.33333	1.3e-05	-0.759987						1.33333	0.001297	0.001297						1.33333	-0.312492	-0.012492
1.35	0.000398	-0.759602						1.35	9.2e-05	9.2e-05						1.35	-0.310224	-0.010224
1.36667	0.000714	-0.759286						1.36667	9.7e-05	9.7e-05						1.36667	-0.308365	-0.008365
1.38333	0.000529	-0.759471						1.38333	0.001862	0.001862						1.38333	-0.306807	-0.006807
1.4	8.4e-05	-0.759916						1.4	0.004466	0.004466						1.4	-0.305119	-0.005119
1.41667	-0.000426	-0.760426						1.41667	0.007145	0.007145						1.41667	-0.303371	-0.003371
1.43333	-0.000979	-0.760979						1.43333	0.009549	0.009549						1.43333	-0.301781	-0.001781
1.45	-0.000972	-0.760972						1.45	0.012894	0.012894						1.45	-0.301232	-0.001232
1.46667	-0.000544	-0.760544						1.46667	0.012698	0.012698						1.46667	-0.301942	-0.001942
1.48333	-0.000187	-0.760187						1.48333	0.011323	0.011323						1.48333	-0.301663	-0.001663
1.5	0.00029	-0.75971						1.5	0.011627	0.011627						1.5	-0.300723	-0.000723
1.51667	0.000617	-0.759383						1.51667	0.011402	0.011402						1.51667	-0.299214	0.000786
1.53333	0.000671	-0.759329						1.53333	0.010168	0.010168						1.53333	-0.298268	0.001732
1.55	0.000417	-0.759583						1.55	0.007907	0.007907						1.55	-0.298349	0.001651
1.56667	6.3e-05	-0.759937						1.56667	0.006657	0.006657						1.56667	-0.29844	0.00156
1.58333	-0.00012	-0.76012						1.58333	0.007926	0.007926						1.58333	-0.297721	0.002279
1.6	-0.000454	-0.760454						1.6	0.008596	0.008596						1.6	-0.298052	0.001948
1.61667	-0.000898	-0.760898						1.61667	0.008345	0.008345						1.61667	-0.298833	0.001167
1.63333	-0.001101	-0.761101						1.63333	0.007355	0.007355						1.63333	-0.299304	0.000696
1.65	-0.001585	-0.761585						1.65	0.006566	0.006566						1.65	-0.299941	5.9e-05
1.66667	-0.001502	-0.761502						1.66667	0.004039	0.004039						1.66667	-0.300315	-0.000315
1.68333	-0.000728	-0.760728						1.68333	0.001253	0.001253						1.68333	-0.29996	4e-05
1.7	-0.000584	-0.760584						1.7	-0.000623	-0.000623						1.7	-0.298864	0.001136
1.71667	-0.00044	-0.76044						1.71667	-0.002809	-0.002809						1.71667	-0.297709	0.002291
1.73333	-0.000596	-0.760596						1.73333	-0.004575	-0.004575						1.73333	-0.297173	0.002827
1.75	-0.000573	-0.760573						1.75	-0.005111	-0.005111						1.75	-0.296578	0.003422
1.76667	-0.000194	-0.760194						1.76667	-0.004397	-0.004397						1.76667	-0.295941	0.004059
1.78333	-0.000229	-0.760229						1.78333	-0.00213	-0.00213						1.78333	-0.295979	0.004021
1.8	-0.000274	-0.760274						1.8	-0.001554	-0.001554						1.8	-0.296566	0.003434
1.81667	-0.000119	-0.760119						1.81667	-0.000598	-0.000598						1.81667	-0.296594	0.003406
1.83333	-0.000275	-0.760275						1.83333	-0.001382	-0.001382						1.83333	-0.296171	0.003829
1.85	-0.0003	-0.7603						1.85	-0.001826	-0.001826						1.85	-0.296689	0.003311
1.86667	-0.000155	-0.760155						1.86667	-0.00235	-0.00235						1.86667	-0.296966	0.003034
1.88333	-0.001261	-0.761261						1.88333	-0.002906	-0.002906						1.88333	-0.296963	0.003037
1.9	-0.002397	-0.762397						1.9	-0.002558	-0.002558						1.9	-0.295338	0.004662
1.91667	-0.002303	-0.762303						1.91667	-0.00508	-0.00508						1.91667	-0.293464	0.006536
1.93333	-0.001869	-0.761869						1.93333	-0.006973	-0.006973						1.93333	-0.293569	0.006431
1.95	-0.000855	-0.760855						1.95	-0.007515	-0.007515						1.95	-0.294435	0.005565
1.96667	-0.001191	-0.761191						1.96667	-0.004998	-0.004998						1.96667	-0.29502	0.00498
1.98333	-0.001677	-0.761677						1.98333	-0.00428	-0.00428						1.98333	-0.295515	0.004485
2	-0.000323	-0.760323						2	-0.004133	-0.004133						2	-0.295831	0.004169
2.01667	0.000886	-0.759114						2.01667	-0.002144	-0.002144						2.01667	-0.296498	0.003502
2.03333	0.001455	-0.758545						2.03333	-0.000792	-0.000792						2.03333	-0.298129	0.001871
2.05	0.001665	-0.758335						2.05	0.00035	0.00035						2.05	-0.3002	-0.0002
2.06667	0.001754	-0.758246						2.06667	0.000462	0.000462						2.06667	-0.302102	-0.002102
2.08333	0.001613	-0.758387						2.08333	-0.000806	-0.000806						2.08333	-0.304133	-0.004133
2.1	0.000873	-0.759127						2.1	-0.002734	-0.002734						2.1	-0.305704	-0.005704
2.11667	0.000502	-0.759498						2.11667	-0.005252	-0.005252						2.11667	-0.305875	-0.005875
2.13333	0.000816	-0.759184						2.13333	-0.007468	-0.007468						2.13333	-0.305611	-0.005611
2.15	0.001038	-0.758962						2.15	-0.009195	-0.009195						2.15	-0.305798	-0.005798
2.16667	0.001489	-0.758511						2.16667	-0.009891	-0.009891						2.16667	-0.306444	-0.006444
2.18333	0.00243	-0.75757						2.18333	-0.010277	-0.010277						2.18333	-0.307131	-0.007131
2.2	0.003472	-0.756528						2.2	-0.010254	-0.010254						2.2	-0.307668	-0.007668
2.21667	0.003573	-0.756427						2.21667	-0.01069	-0.01069						2.21667	-0.307915	-0.007915
2.23333	0.002604	-0.757396						2.23333	-0.011106	-0.011106						2.23333	-0.307372	-0.007372
2.25	0.001959	-0.758041						2.25	-0.010827	-0.010827						2.25	-0.306842	-0.006842
2.26667	0.001217	-0.758783						2.26667	-0.009944	-0.009944						2.26667	-0.30618	-0.00618
2.28333	0.000604	-0.759396						2.28333	-0.008851	-0.008851						2.28333	-0.306119	-0.006119
2.3	0.000342	-0.759658						2.3	-0.007948	-0.007948						2.3	-0.306498	-0.006498
2.31667	-9e-05	-0.76009						2.31667	-0.006534	-0.006534						2.31667	-0.306906	-0.006906
2.33333	-0.000332	-0.760332						2.33333	-0.004611	-0.004611						2.33333	-0.307375	-0.007375
2.35	-0.000504	-0.760504						2.35	-0.002848	-0.002848						2.35	-0.307544	-0.007544
2.36667	0.000119	-0.759881						2.36667	-0.002093	-0.002093						2.36667	-0.307491	-0.007491
2.38333	0.000205	-0.759795						2.38333	-0.002191	-0.002191						2.38333	-0.30648	-0.00648
2.4	0.000191	-0.759809						2.4	-0.001989	-0.001989						2.4	-0.30495	-0.00495
2.41667	8.7e-05	-0.759913						2.41667	-0.001187	-0.001187						2.41667	-0.30379	-0.00379
2.43333	-0.000297	-0.760297						2.43333	0.000695	0.000695						2.43333	-0.3027	-0.0027
2.45	-0.000711	-0.760711						2.45	0.004377	0.004377						2.45	-0.30177	-0.00177
2.46667	-0.000835	-0.760835						2.46667	0.008849	0.008849						2.46667	-0.30104	-0.00104
2.48333	-0.000908	-0.760908						2.48333	0.014865	0.014865						2.48333	-0.299933	6.7e-05
2.5	-0.000854	-0.760854						2.5	0.020342	0.020342						2.5	-0.298553	0.001447
2.51667	-0.001139	-0.761139						2.51667	0.019179	0.019179						2.51667	-0.297784	0.002216
2.53333	-0.000914	-0.760914						2.53333	0.017787	0.017787						2.53333	-0.298044	0.001956
2.55	-0.00073	-0.76073						2.55	0.016824	0.016824						2.55	-0.297855	0.002145
2.56667	-0.000675	-0.760675						2.56667	0.016001	0.016001						2.56667	-0.297746	0.002254
2.58333	-0.000591	-0.760591						2.58333	0.016058	0.016058						2.58333	-0.298196	0.001804
2.6	-0.000486	-0.760486						2.6	0.014955	0.014955						2.6	-0.298717	0.001283
2.61667	-0.000447	-0.760447						2.61667	0.014738	0.014738						2.61667	-0.299465	0.000535
2.63333	-0.000149	-0.760149						2.63333	0.014316	0.014316						2.63333	-0.299702	0.000298
2.65	3e-05	-0.75997						2.65	0.012303	0.012303						2.65	-0.299799	0.000201
2.66667	0.000429	-0.759571						2.66667	0.00905	0.00905						2.66667	-0.300526	-0.000526
2.68333	0.000638	-0.759362						2.68333	0.005407	0.005407						2.68333	-0.302043	-0.002043
2.7	0.000257	-0.759743						2.7	0.002955	0.002955						2.7	-0.30338	-0.00338
2.71667	-8.4e-05	-0.760084						2.71667	0.002362	0.002362						2.71667	-0.303847	-0.003847
2.73333	-0.000143	-0.760143						2.73333	-0.000262	-0.000262						2.73333	-0.304639	-0.004639
2.75	0.000149	-0.759851						2.75	-0.001413	-0.001413						2.75	-0.303081	-0.003081
2.76667	0.000381	-0.759619						2.76667	-0.002203	-0.002203						2.76667	-0.300742	-0.000742
2.78333	0.000353	-0.759647						2.78333	-0.002984	-0.002984						2.78333	-0.299564	0.000436
2.8	0.000606	-0.759394						2.8	-0.004405	-0.004405						2.8	-0.299235	0.000765
2.81667	0.001218	-0.758782						2.81667	-0.006326	-0.006326						2.81667	-0.299447	0.000553
2.83333	0.00148	-0.75852						2.83333	-0.007506	-0.007506						2.83333	-0.298688	0.001312
2.85	0.001552	-0.758448						2.85	-0.00733	-0.00733						2.85	-0.298463	0.001537
2.86667	0.001433	-0.758567						2.86667	-0.008795	-0.008795						2.86667	-0.29867	0.00133
2.88333	0.000865	-0.759135						2.88333	-0.006969	-0.006969						2.88333	-0.298108	0.001892
2.9	8.7e-05	-0.759913						2.9	-0.006274	-0.006274						2.9	-0.298895	0.001105
2.91667	-0.000281	-0.760281						2.91667	-0.006479	-0.006479						2.91667	-0.300442	-0.000442
2.93333	-0.000459	-0.760459						2.93333	-0.007173	-0.007173						2.93333	-0.300839	-0.000839
2.95	-0.000508	-0.760508						2.95	-0.007888	-0.007888						2.95	-0.299476	0.000524
2.96667	-0.000769	-0.760769						2.96667	-0.006598	-0.006598						2.96667	-0.297911	0.002089
2.98333	-0.001116	-0.761116						2.98333	-0.002674	-0.002674						2.98333	-0.296317	0.003683
3	-0.000703	-0.760703						3	-0.000561	-0.000561						3	-0.294853	0.005147
3.01667	-0.00064	-0.76064						3.01667	-0.002767	-0.002767						3.01667	-0.29324	0.00676
3.03333	-0.000517	-0.760517						3.03333	-0.004303	-0.004303						3.03333	-0.292016	0.007984
3.05	-0.000564	-0.760564						3.05	-0.00457	-0.00457						3.05	-0.291862	0.008138
3.06667	-0.001282	-0.761282						3.06667	-0.004186	-0.004186						3.06667	-0.291929	0.008071
3.08333	-0.000991	-0.760991						3.08333	-0.004853	-0.004853						3.08333	-0.293832	0.006168
3.1	-0.000453	-0.760453						3.1	-0.005741	-0.005741						3.1	-0.294298	0.005702
3.11667	-0.000405	-0.760405						3.11667	-0.004288	-0.004288						3.11667	-0.293003	0.006997
3.13333	-0.000807	-0.760807						3.13333	-0.002476	-0.002476						3.13333	-0.292189	0.007811
3.15	-0.001669	-0.761669						3.15	-0.000394	-0.000394						3.15	-0.291945	0.008055
3.16667	-0.001611	-0.761611						3.16667	0.000589	0.000589						3.16667	-0.292241	0.007759
3.18333	-0.001813	-0.761813						3.18333	-0.000439	-0.000439						3.18333	-0.293107	0.006893
3.2	-0.001965	-0.761965						3.2	-0.002516	-0.002516						3.2	-0.293913	0.006087
3.21667	-0.00192	-0.76192						3.21667	-0.00471	-0.00471						3.21667	-0.294482	0.005518
3.23333	-0.001555	-0.761555						3.23333	-0.004623	-0.004623						3.23333	-0.295234	0.004766
3.25	-0.00094	-0.76094						3.25	-0.002826	-0.002826						3.25	-0.296355	0.003645
3.26667	-0.000555	-0.760555						3.26667	-9e-06	-9e-06						3.26667	-0.297797	0.002203
3.28333	-0.00072	-0.76072						3.28333	0.001708	0.001708						3.28333	-0.299708	0.000292
3.3	-0.000536	-0.760536						3.3	0.003445	0.003445						3.3	-0.301009	-0.001009
3.31667	-0.000691	-0.760691						3.31667	0.005112	0.005112						3.31667	-0.302031	-0.002031
3.33333	-0.000286	-0.760286						3.33333	0.006775	0.006775						3.33333	-0.303345	-0.003345
3.35	-0.000332	-0.760332						3.35	0.010253	0.010253						3.35	-0.302095	-0.002095
3.36667	-0.000997	-0.760997						3.36667	0.01199	0.01199						3.36667	-0.300475	-0.000475
3.38333	-0.001423	-0.761423						3.38333	0.011517	0.011517						3.38333	-0.300555	-0.000555
3.4	-0.001829	-0.761829						3.4	0.010804	0.010804						3.4	-0.302105	-0.002105
3.41667	-0.001584	-0.761584						3.41667	0.008141	0.008141						3.41667	-0.304576	-0.004576
3.43333	-0.00134	-0.76134						3.43333	0.005498	0.005498						3.43333	-0.307896	-0.007896
3.45	-0.001165	-0.761165						3.45	0.004854	0.004854						3.45	-0.310148	-0.010148
3.46667	-0.00066	-0.76066						3.46667	0.004523	0.004523						3.46667	-0.310296	-0.010296
3.48333	-0.000265	-0.760265						3.48333	0.004182	0.004182						3.48333	-0.310804	-0.010804
3.5	-0.000301	-0.760301						3.5	0.003961	0.003961						3.5	-0.310883	-0.010883
3.51667	4e-06	-0.759996						3.51667	0.004639	0.004639						3.51667	-0.309811	-0.009811
3.53333	0.000399	-0.759601						3.53333	0.005258	0.005258						3.53333	-0.308109	-0.008109
3.55	0.000724	-0.759276						3.55	0.003457	0.003457						3.55	-0.306037	-0.006037
3.56667	0.000735	-0.759265						3.56667	0.001495	0.001495						3.56667	-0.303953	-0.003953
3.58333	0.000327	-0.759673						3.58333	0.000762	0.000762						3.58333	-0.302184	-0.002184
3.6	0.00017	-0.75983						3.6	-0.000502	-0.000502						3.6	-0.300805	-0.000805
3.61667	0.000472	-0.759528						3.61667	-0.002725	-0.002725						3.61667	-0.299856	0.000144
3.63333	0.000955	-0.759045						3.63333	-0.004999	-0.004999						3.63333	-0.299377	0.000623
3.65	0.001517	-0.758483						3.65	-0.006942	-0.006942						3.65	-0.299789	0.000211
3.66667	0.00197	-0.75803						3.66667	-0.007646	-0.007646						3.66667	-0.30073	-0.00073
3.68333	0.002383	-0.757617						3.68333	-0.007682	-0.007682						3.68333	-0.301061	-0.001061
3.7	0.002618	-0.757382						3.7	-0.007039	-0.007039						3.7	-0.300765	-0.000765
3.71667	0.002522	-0.757478						3.71667	-0.005806	-0.005806						3.71667	-0.299928	7.2e-05
3.73333	0.002577	-0.757423						3.73333	-0.004472	-0.004472						3.73333	-0.298971	0.001029
3.75	0.002861	-0.757139						3.75	-0.002899	-0.002899						3.75	-0.298694	0.001306
3.76667	0.002916	-0.757084						3.76667	-0.001985	-0.001985						3.76667	-0.298317	0.001683
3.78333	0.003071	-0.756929						3.78333	-0.002392	-0.002392						3.78333	-0.29751	0.00249
3.8	0.002855	-0.757145						3.8	-0.003599	-0.003599						3.8	-0.296453	0.003547
3.81667	0.002866	-0.757134						3.81667	-0.004418	-0.004418						3.81667	-0.295399	0.004601
3.83333	0.003071	-0.756929						3.83333	-0.004847	-0.004847						3.83333	-0.295122	0.004878
3.85	0.002906	-0.757094						3.85	-0.005636	-0.005636						3.85	-0.295436	0.004564
3.86667	0.002771	-0.757229						3.86667	-0.005196	-0.005196						3.86667	-0.29634	0.00366
3.88333	0.002816	-0.757184						3.88333	-0.003835	-0.003835						3.88333	-0.297273	0.002727
3.9	0.002801	-0.757199						3.9	-0.001114	-0.001114						3.9	-0.297327	0.002673
3.91667	0.002126	-0.757874						3.91667	0.002946	0.002946						3.91667	-0.297951	0.002049
3.93333	0.00147	-0.75853						3.93333	0.003434	0.003434						3.93333	-0.298043	0.001957
3.95	0.00147	-0.75853						3.95	-0.000591	-0.000591						3.95	-0.30001	-1e-05
3.96667	0.00152	-0.75848						3.96667	-0.003106	-0.003106						3.96667	-0.299927	7.3e-05
3.98333	-0.0003	-0.7603						3.98333	-0.002901	-0.002901						3.98333	-0.300183	-0.000183
4	-0.000719	-0.760719						4	0.005234	0.005234						4	-0.30466	-0.00466
4.01667	-0.001199	-0.761199						4.01667	0.014299	0.014299						4.01667	-0.312686	-0.012686
4.03333	-0.002469	-0.762469						4.03333	-0.003106	-0.003106						4.03333	-0.342143	-0.042143
4.05	-0.034489	-0.794489						4.05	-0.055934	-0.055934						4.05	-0.399603	-0.099603
4.06667	-0.083593	-0.843593						4.06667	-0.10267	-0.10267						4.06667	-0.437025	-0.137025
4.08333	-0.144766	-0.904766						4.08333	-0.135786	-0.135786						4.08333	-0.460087	-0.160087
4.1	-0.20641	-0.96641						4.1	-0.168682	-0.168682						4.1	-0.500019	-0.200019
4.11667	-0.262904	-1.0229						4.11667	-0.205458	-0.205458						4.11667	-0.571431	-0.271431
4.13333	-0.312828	-1.07283						4.13333	-0.232964	-0.232964						4.13333	-0.627743	-0.327743
4.15	-0.337602	-1.0976						4.15	-0.23102	-0.23102						4.15	-0.658075	-0.358075
4.16667	-0.338384	-1.09838						4.16667	-0.225646	-0.225646						4.16667	-0.677514	-0.377514
4.18333	-0.321124	-1.08112						4.18333	-0.219799	-0.219799						4.18333	-0.692395	-0.392395
4.2	-0.290333	-1.05033						4.2	-0.211871	-0.211871						4.2	-0.683696	-0.383696
4.21667	-0.259443	-1.01944						4.21667	-0.199784	-0.199784						4.21667	-0.668067	-0.368067
4.23333	-0.231622	-0.991622						4.23333	-0.188257	-0.188257						4.23333	-0.640748	-0.340748
4.25	-0.204022	-0.964022						4.25	-0.17742	-0.17742						4.25	-0.612179	-0.312179
4.26667	-0.183521	-0.943521						4.26667	-0.159783	-0.159783						4.26667	-0.583939	-0.283939
4.28333	-0.166695	-0.926695						4.28333	-0.136287	-0.136287						4.28333	-0.55463	-0.25463
4.3	-0.159411	-0.919411						4.3	-0.114043	-0.114043						4.3	-0.527973	-0.227973
4.31667	-0.148488	-0.908488						4.31667	-0.095759	-0.095759						4.31667	-0.496406	-0.196406
4.33333	-0.125864	-0.885864						4.33333	-0.080824	-0.080824						4.33333	-0.462249	-0.162249
4.35	-0.11329	-0.87329						4.35	-0.07411	-0.07411						4.35	-0.436142	-0.136142
4.36667	-0.103397	-0.863397						4.36667	-0.069666	-0.069666						4.36667	-0.421675	-0.121675
4.38333	-0.095513	-0.855513						4.38333	-0.066211	-0.066211						4.38333	-0.410608	-0.110608
4.4	-0.088549	-0.848549						4.4	-0.061957	-0.061957						4.4	-0.399001	-0.099001
4.41667	-0.082762	-0.842762						4.41667	-0.05715	-0.05715						4.41667	-0.39243	-0.09243
4.43333	-0.077617	-0.837617						4.43333	-0.051065	-0.051065						4.43333	-0.384859	-0.084859
4.45	-0.072072	-0.832072						4.45	-0.044439	-0.044439						4.45	-0.376448	-0.076448
4.46667	-0.067066	-0.827066						4.46667	-0.039224	-0.039224						4.46667	-0.369536	-0.069536
4.48333	-0.062441	-0.822441						4.48333	-0.034818	-0.034818						4.48333	-0.362655	-0.062655
4.5	-0.058115	-0.818115						4.5	-0.031823	-0.031823						4.5	-0.354844	-0.054844
4.51667	-0.05408	-0.81408						4.51667	-0.029857	-0.029857						4.51667	-0.347852	-0.047852
4.53333	-0.049484	-0.809484						4.53333	-0.029538	-0.029538						4.53333	-0.34381	-0.04381
4.55	-0.045089	-0.805089						4.55	-0.028737	-0.028737						4.55	-0.338888	-0.038888
4.56667	-0.041013	-0.801013						4.56667	-0.027306	-0.027306						4.56667	-0.334086	-0.034086
4.58333	-0.037377	-0.797377						4.58333	-0.025426	-0.025426						4.58333	-0.329223	-0.029223
4.6	-0.034062	-0.794062						4.6	-0.022165	-0.022165						4.6	-0.324551	-0.024551
4.61667	-0.030366	-0.790366						4.61667	-0.017814	-0.017814						4.61667	-0.321119	-0.021119
4.63333	-0.02674	-0.78674						4.63333	-0.013323	-0.013323						4.63333	-0.318256	-0.018256
4.65	-0.024445	-0.784445						4.65	-0.009473	-0.009473						4.65	-0.313135	-0.013135
4.66667	-0.02185	-0.78185						4.66667	-0.007183	-0.007183						4.66667	-0.309875	-0.009875
4.68333	-0.019185	-0.779185						4.68333	-0.005602	-0.005602						4.68333	-0.310805	-0.010805
4.7	-0.016811	-0.776811						4.7	-0.003992	-0.003992						4.7	-0.309886	-0.009886
4.71667	-0.014206	-0.774206						4.71667	-0.002682	-0.002682						4.71667	-0.307486	-0.007486
4.73333	-0.011161	-0.771161						4.73333	-0.001402	-0.001402						4.73333	-0.305216	-0.005216
4.75	-0.009006	-0.769006						4.75	0.000849	0.000849						4.75	-0.303206	-0.003206
4.76667	-0.008224	-0.768224						4.76667	0.005688	0.005688						4.76667	-0.301778	-0.001778
4.78333	-0.007556	-0.767556						4.78333	0.012502	0.012502						4.78333	-0.299373	0.000627
4.8	-0.007207	-0.767207						4.8	0.011436	0.011436						4.8	-0.297899	0.002101
4.81667	-0.006339	-0.766339						4.81667	0.010359	0.010359						4.81667	-0.297015	0.002985
4.83333	-0.00553	-0.76553						4.83333	-0.004467	-0.004467						4.83333	-0.297121	0.002879
4.85	-0.004572	-0.764572						4.85	-0.015343	-0.015343						4.85	-0.298037	0.001963
4.86667	-0.003623	-0.763623						4.86667	-0.017429	-0.017429						4.86667	-0.299903	9.7e-05
4.88333	-0.002624	-0.762624						4.88333	-0.021082	-0.021082						4.88333	-0.30292	-0.00292
4.9	-0.001405	-0.761405						4.9	-0.024621	-0.024621						4.9	-0.304055	-0.004055
4.91667	-0.001256	-0.761256						4.91667	-0.021069	-0.021069						4.91667	-0.30498	-0.00498
4.93333	-0.000987	-0.760987						4.93333	-0.021748	-0.021748						4.93333	-0.306525	-0.006525
4.95	0.000102	-0.759898						4.95	-0.025297	-0.025297						4.95	-0.30707	-0.00707
4.96667	0.00062	-0.75938						4.96667	-0.022795	-0.022795						4.96667	-0.305546	-0.005546
4.98333	0.001139	-0.758861						4.98333	-0.019174	-0.019174						4.98333	-0.305921	-0.005921
5	0.001668	-0.758332						5	-0.017783	-0.017783						5	-0.307676	-0.007676
5.01667	0.001731	-0.758269						5.01667	-0.008708	-0.008708						5.01667	-0.309392	-0.009392
5.03333	0.001994	-0.758006						5.03333	0.002945	0.002945						5.03333	-0.3105	-0.0105
5.05	0.002327	-0.757673						5.05	0.005908	0.005908						5.05	-0.312148	-0.012148
5.06667	0.00253	-0.75747						5.06667	0.010881	0.010881						5.06667	-0.313756	-0.013756
5.08333	0.003042	-0.756958						5.08333	0.012834	0.012834						5.08333	-0.314383	-0.014383
5.1	0.003895	-0.756105						5.1	0.008497	0.008497						5.1	-0.313801	-0.013801
5.11667	0.004568	-0.755432						5.11667	0.01341	0.01341						5.11667	-0.312949	-0.012949
5.13333	0.004965	-0.755035						5.13333	0.015335	0.015335						5.13333	-0.311513	-0.011513
5.15	0.005105	-0.754895						5.15	0.011661	0.011661						5.15	-0.30903	-0.00903
5.16667	0.005176	-0.754824						5.16667	0.009157	0.009157						5.16667	-0.306208	-0.006208
5.18333	0.004966	-0.755034						5.18333	0.005223	0.005223						5.18333	-0.304095	-0.004095
5.2	0.004336	-0.755664						5.2	-0.000531	-0.000531						5.2	-0.303102	-0.003102
5.21667	0.003826	-0.756174						5.21667	-0.004046	-0.004046						5.21667	-0.302819	-0.002819
5.23333	0.003347	-0.756653						5.23333	-0.00554	-0.00554						5.23333	-0.301476	-0.001476
5.25	0.002801	-0.757199						5.25	-0.005714	-0.005714						5.25	-0.299953	4.7e-05
5.26667	0.00218	-0.75782						5.26667	-0.004996	-0.004996						5.26667	-0.300397	-0.000397
5.28333	0.001699	-0.758301						5.28333	-0.005148	-0.005148						5.28333	-0.298601	0.001399
5.3	0.000868	-0.759132						5.3	-0.00468	-0.00468						5.3	-0.296605	0.003395
5.31667	8.7e-05	-0.759913						5.31667	-0.006363	-0.006363						5.31667	-0.29372	0.00628
5.33333	-0.000424	-0.760424						5.33333	-0.008085	-0.008085						5.33333	-0.289914	0.010086
5.35	-0.000644	-0.760644						5.35	-0.008307	-0.008307						5.35	-0.287158	0.012842
5.36667	-0.00091	-0.76091						5.36667	-0.006472	-0.006472						5.36667	-0.286966	0.013034
5.38333	-0.001254	-0.761254						5.38333	-0.003953	-0.003953						5.38333	-0.286174	0.013826
5.4	-0.001409	-0.761409						5.4	-0.001474	-0.001474						5.4	-0.286841	0.013159
5.41667	-0.001303	-0.761303						5.41667	0.000816	0.000816						5.41667	-0.288348	0.011652
5.43333	-0.001187	-0.761187						5.43333	0.002475	0.002475						5.43333	-0.289345	0.010655
5.45	-0.001031	-0.761031						5.45	0.003814	0.003814						5.45	-0.291472	0.008528
5.46667	-0.000756	-0.760756						5.46667	0.004673	0.004673						5.46667	-0.294229	0.005771
5.48333	-0.000582	-0.760582						5.48333	0.005611	0.005611						5.48333	-0.296613	0.003387
5.5	-0.000601	-0.760601						5.5	0.006025	0.006025						5.5	-0.298724	0.001276
5.51667	-0.000449	-0.760449						5.51667	0.004238	0.004238						5.51667	-0.299996	4e-06
5.53333	-0.000107	-0.760107						5.53333	0.002122	0.002122						5.53333	-0.300327	-0.000327
5.55	0.000274	-0.759726						5.55	0.000966	0.000966						5.55	-0.299859	0.000141
5.56667	0.000566	-0.759434						5.56667	0.00166	0.00166						5.56667	-0.29939	0.00061
5.58333	0.000417	-0.759583						5.58333	0.002103	0.002103						5.58333	-0.299232	0.000768
5.6	0.00044	-0.75956						5.6	0.003057	0.003057						5.6	-0.300313	-0.000313
5.61667	0.001091	-0.758909						5.61667	0.001837	0.001837						5.61667	-0.301899	-0.001899
5.63333	0.001343	-0.758657						5.63333	0.000612	0.000612						5.63333	-0.302903	-0.002903
5.65	0.001954	-0.758046						5.65	-0.000402	-0.000402						5.65	-0.303918	-0.003918
5.66667	0.002245	-0.757755						5.66667	-0.000817	-0.000817						5.66667	-0.304883	-0.004883
[truncated: 2,062 more rows]

## Sheet: Figure 2A -2
ctRetromer - ctVps5 (51 - 100)								ctVps29+ RT-D3 - ctVps5 (51 - 100)								ctVps29 - ctVps5 (51 - 100)
[truncated: 2,398 more rows]

[truncated: 28 more sheets: Figure 2C, Figure 2D, Figure 2E -1, Figure 2E -2, Figure 3D, Figure 3E, Figure 4E, Figure 4F, Figure 4G, Figure 5A, Figure 5B, Figure 5C, Figure 6C -1, Figure 6C - 2, Figure 6E - 1, Figure 6E - 2, Figure 7C, Table 1, Figure S1A, Figure S1C …]
